# Supplementary material for: Microdiversity of the vaginal microbiome is associated with preterm birth
Source: Nat Commun. 2023 Aug 17;14:4997. doi: 10.1038/s41467-023-40719-7 (PMC10435516; doi:10.1038/s41467-023-40719-7)
Supplement: Supplementary file 4 — Supplementary Data 1-3 [file 41467_2023_40719_MOESM4_ESM.xlsx]

## Sheet: Data S1
Supplementary Data 1. Genome assembly features of representative MAGs for phylogroups and taxonomy
Phylogroup	GC	Genome size (Mbp)	Gene count	Completeness	Contamination	Phylum	Class	Order	Family	Genus	Species
PG001	39.9183	2.55119	2378	98.57	0	p__Bacteroidetes	c__Flavobacteriia	o__Flavobacteriales	f__Flavobacteriaceae	g__Capnocytophaga
PG002	42.0329	1.57536	1824	53.48	8.97	p__Bacteroidetes	c__Flavobacteriia	o__Flavobacteriales	f__Flavobacteriaceae	g__Capnocytophaga
PG003	57.0922	1.65574	1478	88.88	0.79	p__Bacteroidetes	c__Bacteroidia	o__Bacteroidales	f__Porphyromonadaceae	g__Porphyromonas
PG004	56.7472	1.76367	1576	87.96	0.79	p__Bacteroidetes	c__Bacteroidia	o__Bacteroidales	f__Porphyromonadaceae	g__Porphyromonas
PG005	56.7414	1.60952	1451	71.93	0	p__Bacteroidetes	c__Bacteroidia	o__Bacteroidales	f__Porphyromonadaceae	g__Porphyromonas
PG006	48.7817	1.07456	1088	55.77	0.31	p__Bacteroidetes	c__Bacteroidia	o__Bacteroidales	f__Porphyromonadaceae	g__Porphyromonas
PG007	53.9627	1.98959	1577	97.29	0.31	p__Bacteroidetes	c__Bacteroidia	o__Bacteroidales	f__Porphyromonadaceae	g__Porphyromonas
PG008	55.94	2.01695	1565	93.97	0.47	p__Bacteroidetes	c__Bacteroidia	o__Bacteroidales	f__Porphyromonadaceae	g__Porphyromonas
PG009	53.6241	1.92033	1703	92.73	1.58	p__Bacteroidetes	c__Bacteroidia	o__Bacteroidales	f__Porphyromonadaceae	g__Porphyromonas
PG010	52.6193	2.00207	1658	99.61	0	p__Bacteroidetes	c__Bacteroidia	o__Bacteroidales	f__Porphyromonadaceae	g__Porphyromonas
PG011	53.7094	1.54242	1370	76.49	2.67	p__Bacteroidetes	c__Bacteroidia	o__Bacteroidales	f__Porphyromonadaceae	g__Porphyromonas
PG012	45.0853	1.92518	1604	95.2	1.57	p__Bacteroidetes	c__Bacteroidia	o__Bacteroidales	f__Porphyromonadaceae	g__Porphyromonas
PG013	54.7264	1.60755	1528	70.07	0	p__Bacteroidetes	c__Bacteroidia	o__Bacteroidales
PG014	53.808	1.51446	1261	66.32	0	p__Bacteroidetes	c__Bacteroidia	o__Bacteroidales	f__Prevotellaceae	g__Prevotella
PG015	47.4891	2.25991	1899	96.23	0.5	p__Bacteroidetes	c__Bacteroidia	o__Bacteroidales
PG016	39.2241	1.99733	1732	93.36	1.88	p__Bacteroidetes	c__Bacteroidia	o__Bacteroidales	f__Prevotellaceae	g__Prevotella
PG017	30.9756	1.82655	1489	94.99	0	p__Bacteroidetes	c__Bacteroidia	o__Bacteroidales	f__Prevotellaceae	g__Prevotella
PG018	35.3116	1.97703	1662	98.31	0	p__Bacteroidetes	c__Bacteroidia	o__Bacteroidales	f__Prevotellaceae	g__Prevotella
PG019	39.001	2.20594	1899	97.07	0.34	p__Bacteroidetes	c__Bacteroidia	o__Bacteroidales	f__Prevotellaceae	g__Prevotella
PG020	41.0187	2.65965	2411	91.83	0.41	p__Bacteroidetes	c__Bacteroidia	o__Bacteroidales	f__Prevotellaceae	g__Prevotella	s__Prevotella_melaninogenica
PG021	47.0693	2.35231	2010	93.42	0.34	p__Bacteroidetes	c__Bacteroidia	o__Bacteroidales	f__Prevotellaceae	g__Prevotella
PG022	48.9846	2.52079	2171	97.63	0.42	p__Bacteroidetes	c__Bacteroidia	o__Bacteroidales	f__Prevotellaceae	g__Prevotella
PG023	41.8633	2.08563	1833	53.45	0	p__Bacteroidetes	c__Bacteroidia	o__Bacteroidales	f__Prevotellaceae	g__Prevotella	s__Prevotella_timonensis
PG024	46.0762	1.86718	1744	74.22	0.39	p__Bacteroidetes	c__Bacteroidia	o__Bacteroidales	f__Prevotellaceae	g__Prevotella
PG025	45.782	2.57082	2341	94.73	3.08	p__Bacteroidetes	c__Bacteroidia	o__Bacteroidales	f__Prevotellaceae	g__Prevotella
PG026	47.9337	2.49967	2103	97.5	0	p__Bacteroidetes	c__Bacteroidia	o__Bacteroidales	f__Prevotellaceae	g__Prevotella
PG027	38.1189	2.40862	1923	97.86	0	p__Bacteroidetes	c__Bacteroidia	o__Bacteroidales	f__Prevotellaceae	g__Prevotella
PG028	44.504	2.16835	1861	75.71	0.73	p__Bacteroidetes	c__Bacteroidia	o__Bacteroidales	f__Prevotellaceae	g__Prevotella
PG029	47.3709	1.30145	1112	58.66	0	p__Bacteroidetes	c__Bacteroidia	o__Bacteroidales	f__Prevotellaceae	g__Prevotella
PG030	36.9857	1.62353	1687	68.58	2.65	p__Bacteroidetes	c__Bacteroidia	o__Bacteroidales	f__Prevotellaceae	g__Prevotella
PG031	47.1037	2.45876	1948	95.66	0.48	p__Bacteroidetes	c__Bacteroidia	o__Bacteroidales	f__Prevotellaceae	g__Prevotella
PG032	55.9796	2.21114	1808	95.96	0.56	p__Bacteroidetes	c__Bacteroidia	o__Bacteroidales	f__Prevotellaceae	g__Prevotella
PG033	43.0728	5.25331	4644	98.7	0.37	p__Bacteroidetes	c__Bacteroidia	o__Bacteroidales	f__Bacteroidaceae	g__Bacteroides	s__Bacteroides_fragilis
PG034	41.4736	2.39279	2082	100	0	p__Spirochaetes	c__Spirochaetia	o__Spirochaetales	f__Spirochaetaceae	g__Treponema
PG035	29.2204	1.45233	1546	95.76	0.37	p__Proteobacteria	c__Epsilonproteobacteria	o__Campylobacterales	f__Campylobacteraceae	g__Campylobacter
PG036	50.4516	1.42419	1192	93.95	0	p__Actinobacteria	c__Actinobacteria	o__Coriobacteriales	f__Coriobacteriaceae
PG037	46.4222	1.55871	1256	94.96	0	p__Actinobacteria	c__Actinobacteria	o__Coriobacteriales	f__Coriobacteriaceae
PG038	42.8105	1.47627	1240	100	0	p__Actinobacteria	c__Actinobacteria	o__Coriobacteriales	f__Coriobacteriaceae	g__Olsenella	s__Atopobium_vaginae
PG039	42.8448	1.37041	1120	100	0	p__Actinobacteria	c__Actinobacteria	o__Coriobacteriales	f__Coriobacteriaceae	g__Olsenella	s__Atopobium_vaginae
PG040	48.8284	1.51737	1191	100	0	p__Actinobacteria	c__Actinobacteria	o__Coriobacteriales	f__Coriobacteriaceae	g__Olsenella	s__Atopobium_vaginae
PG041	50.026	1.29677	1038	95.17	0.12	p__Actinobacteria	c__Actinobacteria	o__Coriobacteriales	f__Coriobacteriaceae	g__Olsenella	s__Atopobium_vaginae
PG042	42.4253	1.50418	1151	100	0	p__Actinobacteria	c__Actinobacteria	o__Bifidobacteriales	f__Bifidobacteriaceae	g__Gardnerella	s__Gardnerella_vaginalis
PG043	40.1721	0.722752	570	50.88	0	p__Actinobacteria	c__Actinobacteria	o__Bifidobacteriales	f__Bifidobacteriaceae	g__Gardnerella	s__Gardnerella_vaginalis
PG044	41.4917	1.08533	832	64.77	0	p__Actinobacteria	c__Actinobacteria	o__Bifidobacteriales	f__Bifidobacteriaceae	g__Gardnerella	s__Gardnerella_vaginalis
PG045	42.1536	1.44128	1109	92.47	0.46	p__Actinobacteria	c__Actinobacteria	o__Bifidobacteriales	f__Bifidobacteriaceae	g__Gardnerella	s__Gardnerella_vaginalis
PG046	43.0872	1.54381	1183	97.95	0.46	p__Actinobacteria	c__Actinobacteria	o__Bifidobacteriales	f__Bifidobacteriaceae	g__Gardnerella	s__Gardnerella_vaginalis
PG047	43.7864	1.09745	845	74.69	2.27	p__Actinobacteria	c__Actinobacteria	o__Bifidobacteriales	f__Bifidobacteriaceae	g__Gardnerella	s__Gardnerella_vaginalis
PG048	43.6844	1.48455	1198	92.42	0.56	p__Actinobacteria	c__Actinobacteria	o__Bifidobacteriales	f__Bifidobacteriaceae	g__Gardnerella	s__Gardnerella_vaginalis
PG049	43.2985	1.52194	1144	99.39	0.61	p__Actinobacteria	c__Actinobacteria	o__Bifidobacteriales	f__Bifidobacteriaceae	g__Gardnerella	s__Gardnerella_vaginalis
PG050	46.2297	1.35605	1105	92.82	0.52	p__Actinobacteria	c__Actinobacteria	o__Bifidobacteriales	f__Bifidobacteriaceae	g__Gardnerella	s__Gardnerella_vaginalis
PG051	40.3647	1.5451	1182	93.01	0.32	p__Actinobacteria	c__Actinobacteria	o__Bifidobacteriales	f__Bifidobacteriaceae	g__Gardnerella	s__Gardnerella_vaginalis
PG052	41.6919	1.32373	1008	92.02	0.23	p__Actinobacteria	c__Actinobacteria	o__Bifidobacteriales	f__Bifidobacteriaceae	g__Gardnerella	s__Gardnerella_vaginalis
PG053	37.8627	1.5082	1167	97.35	0.61	p__Actinobacteria	c__Actinobacteria	o__Bifidobacteriales	f__Bifidobacteriaceae	g__Gardnerella
PG054	59.0852	1.72115	1780	72.44	4.01	p__Actinobacteria	c__Actinobacteria	o__Bifidobacteriales	f__Bifidobacteriaceae	g__Bifidobacterium	s__Bifidobacterium_dentium
PG055	58.8985	2.42525	2185	100	0.23	p__Actinobacteria	c__Actinobacteria	o__Bifidobacteriales	f__Bifidobacteriaceae	g__Bifidobacterium	s__Bifidobacterium_breve
PG056	35.1886	1.15666	1286	75.77	7.15	p__Firmicutes	c__Clostridia	o__Clostridiales
PG057	36.3924	1.42891	1356	94.76	0.7	p__Firmicutes	c__Clostridia	o__Clostridiales
PG058	42.2727	0.660944	592	54.73	0	p__Firmicutes	c__Clostridia	o__Clostridiales	f__Peptostreptococcaceae_3	g__Clostridium_3
PG059	42.4683	1.4429	1191	88.3	0	p__Firmicutes	c__Clostridia	o__Clostridiales	f__Peptostreptococcaceae_3	g__Clostridium_3
PG060	38.4249	0.95783	1172	55.84	0.78	p__Firmicutes	c__Bacilli	o__Lactobacillales	f__Aerococcaceae	g__Aerococcus
PG061	46.1006	1.73367	1581	100	0	p__Firmicutes	c__Negativicutes	o__Selenomonadales	f__Veillonellaceae	g__Megasphaera	s__Megasphaera_genomosp.
PG062	38.6353	1.48223	1415	96.81	0	p__Firmicutes	c__Negativicutes	o__Selenomonadales	f__Veillonellaceae	g__Megasphaera	s__Megasphaera_genomosp.
PG063	39.2283	1.29409	1250	96.75	0	p__Firmicutes	c__Negativicutes	o__Selenomonadales	f__Veillonellaceae	g__Dialister
PG064	42.3215	1.41791	1432	93.9	0.47	p__Firmicutes	c__Negativicutes	o__Selenomonadales	f__Veillonellaceae	g__Dialister
PG065	34.8599	1.16247	1098	97.26	0	p__Firmicutes	c__Negativicutes	o__Selenomonadales	f__Veillonellaceae	g__Dialister
PG066	51.0871	1.06327	1268	53.84	0.12	p__Firmicutes	c__Bacilli	o__Lactobacillales	f__Lactobacillaceae	g__Lactobacillus	s__Lactobacillus_delbrueckii
PG067	34.3423	0.744849	778	84.64	1.2	p__Proteobacteria	c__Alphaproteobacteria	o__Rickettsiales
PG068	39.2165	1.43749	1370	92.22	2.19	p__Firmicutes	c__Bacilli	o__Lactobacillales	f__Aerococcaceae	g__Eremococcus
PG069	39.0891	1.51585	1822	81.42	3.1	p__Firmicutes	c__Bacilli	o__Lactobacillales	f__Streptococcaceae	g__Streptococcus	s__Streptococcus_anginosus
PG070	30.6834	0.56466	567	50.35	0	p__Tenericutes	c__Mollicutes	o__Erysipelotrichales	f__Erysipelotrichaceae	g__Solobacterium
PG071	36.4781	1.37992	1549	88.58	3.04	p__Firmicutes	c__Bacilli	o__Bacillales	f__Staphylococcaceae
PG072	30.6325	1.93711	1759	98.56	1.44	p__Firmicutes	c__Bacilli	o__Bacillales	f__Gemella	g__Gemella	s__Gemella_haemolysans
PG073	30.4136	1.92202	1891	94.39	0.57	p__Firmicutes	c__Bacilli	o__Bacillales	f__Gemella	g__Gemella	s__Gemella_haemolysans
PG074	31.2644	1.58009	1684	83.6	1.29	p__Firmicutes	c__Clostridia	o__Clostridiales	f__Eubacteriaceae	g__Eubacterium
PG075	46.4517	2.31614	2137	97.67	0.48	p__Proteobacteria	c__Betaproteobacteria	o__Burkholderiales	f__Alcaligenaceae	g__Oligella
PG076	34.2867	1.17687	1069	83.52	0	p__Firmicutes	c__Bacilli	o__Lactobacillales	f__Lactobacillaceae	g__Lactobacillus	s__Lactobacillus_jensenii
PG077	34.0493	1.45891	1411	95.97	0	p__Firmicutes	c__Bacilli	o__Lactobacillales	f__Lactobacillaceae	g__Lactobacillus	s__Lactobacillus_jensenii
PG078	34.8066	1.84787	1845	99.22	0	p__Firmicutes	c__Bacilli	o__Lactobacillales	f__Lactobacillaceae	g__Lactobacillus	s__Lactobacillus_gasseri
PG079	34.9647	1.89206	1894	97.4	2.18	p__Firmicutes	c__Bacilli	o__Lactobacillales	f__Lactobacillaceae	g__Lactobacillus	s__Lactobacillus_gasseri
PG080	36.9423	1.97088	2034	99.03	0.09	p__Firmicutes	c__Bacilli	o__Lactobacillales	f__Lactobacillaceae	g__Lactobacillus	s__Lactobacillus_crispatus
PG081	36.9149	1.24581	1298	68.32	1.72	p__Firmicutes	c__Bacilli	o__Lactobacillales	f__Lactobacillaceae	g__Lactobacillus	s__Lactobacillus_helveticus
PG082	26.7145	2.22572	2239	97.96	3	p__Fusobacteria	c__Fusobacteriia	o__Fusobacteriales	f__Fusobacteriaceae	g__Fusobacterium	s__Fusobacterium_nucleatum
PG083	26.7481	2.65331	2739	98.86	4.55	p__Fusobacteria	c__Fusobacteriia	o__Fusobacteriales	f__Fusobacteriaceae	g__Fusobacterium	s__Fusobacterium_nucleatum
PG084	28.3177	1.36993	1390	61.28	0	p__Fusobacteria	c__Fusobacteriia	o__Fusobacteriales	f__Fusobacteriaceae	g__Fusobacterium
PG085	31.4633	1.92026	1868	95.51	1.12	p__Fusobacteria	c__Fusobacteriia	o__Fusobacteriales	f__Leptotrichiaceae	g__Leptotrichia
PG086	32.5247	1.26211	1206	98.08	0	p__Firmicutes	c__Bacilli	o__Lactobacillales	f__Lactobacillaceae	g__Lactobacillus	s__Lactobacillus_iners
PG087	28.2655	1.31148	1308	100	0	p__Fusobacteria	c__Fusobacteriia	o__Fusobacteriales	f__Leptotrichiaceae
PG088	26.7907	1.28751	1236	100	1.12	p__Fusobacteria	c__Fusobacteriia	o__Fusobacteriales	f__Leptotrichiaceae
PG089	26.7285	0.743449	634	99.62	0	p__Tenericutes	c__Mollicutes	o__Mycoplasmatales	f__Mycoplasmataceae	g__Mycoplasma	s__Mycoplasma_hominis
PG090	38.4888	1.88481	1831	96.41	1.8	p__Firmicutes	c__Negativicutes	o__Selenomonadales	f__Veillonellaceae	g__Veillonella	s__Veillonella_parvula
PG091	37.1421	1.62964	1581	92.19	0.85	p__Firmicutes	c__Negativicutes	o__Selenomonadales	f__Veillonellaceae	g__Veillonella
PG092	26.0017	0.405731	432	54.89	0.95	p__Tenericutes	c__Mollicutes	o__Mycoplasmatales	f__Mycoplasmataceae	g__Ureaplasma	s__Ureaplasma_urealyticum
PG093	25.3422	0.671493	631	88.6	0.36	p__Tenericutes	c__Mollicutes	o__Mycoplasmatales	f__Mycoplasmataceae	g__Ureaplasma	s__Ureaplasma_parvum
PG094	28.5459	0.609146	577	98.08	0.38	p__Tenericutes	c__Mollicutes	o__Mycoplasmatales	f__Mycoplasmataceae	g__Mycoplasma
PG095	47.5248	0.718941	663	63.68	0
PG096	34.8732	1.31096	1272	90.17	0	p__Firmicutes	c__Clostridia	o__Clostridiales
PG097	37.0316	1.17809	1123	71.9	0	p__Firmicutes	c__Clostridia	o__Clostridiales	f__Clostridiales_Family_XI._Incertae_Sedis
PG098	35.3401	0.828251	800	71.68	0	p__Firmicutes	c__Clostridia	o__Clostridiales	f__Clostridiales_Family_XI._Incertae_Sedis
PG099	31.9425	2.0379	2133	98.63	0.61	p__Firmicutes	c__Clostridia	o__Clostridiales	f__Clostridiales_Family_XI._Incertae_Sedis	g__Finegoldia	s__Finegoldia_magna
PG100	28.6386	1.4307	1339	86.4	7.76	p__Firmicutes	c__Clostridia	o__Clostridiales	f__Clostridiales_Family_XI._Incertae_Sedis
PG101	34.439	1.22288	1321	65.79	0	p__Firmicutes	c__Clostridia	o__Clostridiales	f__Clostridiales_Family_XI._Incertae_Sedis	g__Peptoniphilus
PG102	35.0062	1.22303	1288	79.82	0.7	p__Firmicutes	c__Clostridia	o__Clostridiales	f__Clostridiales_Family_XI._Incertae_Sedis	g__Peptoniphilus
PG103	36.1615	1.52879	1420	69.21	0	p__Firmicutes	c__Clostridia	o__Clostridiales	f__Clostridiales_Family_XI._Incertae_Sedis	g__Anaerococcus
PG104	35.4715	1.3462	1483	79.51	3.46	p__Firmicutes	c__Clostridia	o__Clostridiales	f__Clostridiales_Family_XI._Incertae_Sedis	g__Anaerococcus
PG105	29.9263	0.856786	824	92.42	0
PG106	35.495	1.30176	1183	69.93	0	p__Firmicutes	c__Clostridia	o__Clostridiales	f__Clostridiales_Family_XI._Incertae_Sedis	g__Peptoniphilus
PG107	54.0068	0.829436	940	56.56	0.94	p__Firmicutes	c__Clostridia	o__Clostridiales	f__Clostridiales_Family_XI._Incertae_Sedis
PG108	51.2676	1.38994	1496	93.24	2.16	p__Firmicutes	c__Clostridia	o__Clostridiales	f__Clostridiales_Family_XI._Incertae_Sedis	g__Peptoniphilus
PG109	31.4284	1.19216	1149	64.63	0	p__Firmicutes	c__Clostridia	o__Clostridiales	f__Clostridiales_Family_XI._Incertae_Sedis	g__Anaerococcus
PG110	25.5722	1.40499	1278	94.97	0.09	p__Firmicutes	c__Clostridia	o__Clostridiales	f__Clostridiales_Family_XI._Incertae_Sedis	g__Finegoldia
PG111	36.2648	1.41546	1292	85.31	0	p__Firmicutes	c__Clostridia	o__Clostridiales
PG112	29.6467	1.37309	1376	79.02	0.7	p__Firmicutes	c__Clostridia	o__Clostridiales	f__Clostridiales_Family_XI._Incertae_Sedis	g__Peptoniphilus
PG113	31.2277	1.52617	1369	76.21	0	p__Firmicutes	c__Clostridia	o__Clostridiales	f__Lachnospiraceae	g__Pseudobutyrivibrio
PG114	34.2095	1.35328	1187	73.4	2.48	p__Firmicutes	c__Clostridia	o__Clostridiales	f__Peptostreptococcaceae_3	g__Clostridium_3
PG115	55.0856	2.32123	2907	52.39	1.18	p__Proteobacteria	c__Gammaproteobacteria	o__Enterobacteriales	f__Enterobacteriaceae	g__Enterobacter	s__Enterobacter_cloacae
PG116	55.6988	4.53863	4305	98.77	0.38	p__Proteobacteria	c__Gammaproteobacteria	o__Enterobacteriales	f__Enterobacteriaceae	g__Enterobacter
PG117	50.6613	3.78646	4253	80.46	2.19	p__Proteobacteria	c__Gammaproteobacteria	o__Enterobacteriales	f__Enterobacteriaceae
PG118	39.5943	1.14207	1097	57.55	0.05	p__Proteobacteria	c__Gammaproteobacteria	o__Pasteurellales	f__Pasteurellaceae	g__Haemophilus	s__Haemophilus_parainfluenzae
PG119	39.515	1.4514	1734	76.91	4.15	p__Proteobacteria	c__Gammaproteobacteria	o__Pasteurellales	f__Pasteurellaceae	g__Haemophilus	s__Haemophilus_parainfluenzae
PG120	39.398	1.90558	2072	95.66	4.31	p__Proteobacteria	c__Gammaproteobacteria	o__Pasteurellales	f__Pasteurellaceae	g__Haemophilus	s__Haemophilus_parainfluenzae
PG121	42.7016	1.87128	1764	96.87	0.19	p__Proteobacteria	c__Gammaproteobacteria	o__Pasteurellales	f__Pasteurellaceae	g__Aggregatibacter
PG122	64.6456	7.38229	6795	99.96	0.13	p__Proteobacteria	c__Alphaproteobacteria	o__Rhizobiales	f__Bradyrhizobiaceae	g__Bradyrhizobium
PG123	65.6246	3.52584	3550	68.29	1.1	p__Proteobacteria	c__Gammaproteobacteria	o__Xanthomonadales	f__Xanthomonadaceae	g__Xanthomonas	s__Xanthomonas_campestris
PG124	60.747	2.02468	2049	89.27	0.86	p__Proteobacteria	c__Betaproteobacteria	o__Neisseriales	f__Neisseriaceae	g__Neisseria
PG125	49.4974	1.9393	2048	93.8	1.3	p__Proteobacteria	c__Betaproteobacteria	o__Neisseriales	f__Neisseriaceae	g__Neisseria
PG126	53.848	0.70637	790	50.79	0	p__Firmicutes	c__Negativicutes	o__Selenomonadales	f__Veillonellaceae
PG127	51.1842	1.85193	1523	98.23	0	p__Firmicutes	c__Clostridia	o__Clostridiales	f__Peptostreptococcaceae_3	g__Clostridium_3
PG128	52.3567	1.83488	1629	93.46	0.63	p__Firmicutes	c__Clostridia	o__Clostridiales	f__Eubacteriaceae	g__Eubacterium
PG129	59.5673	1.68564	1577	100	0	p__Synergistetes	c__Synergistia	o__Synergistales	f__Synergistaceae	g__Jonquetella	s__Jonquetella_anthropi
PG130	49.506	1.309	1273	90.36	0	p__Firmicutes	c__Clostridia	o__Clostridiales	f__Clostridiales_Family_XI._Incertae_Sedis
PG131	53.6734	1.66767	1705	79.25	9.28	p__Actinobacteria	c__Actinobacteria	o__Actinomycetales	f__Actinomycetaceae	g__Actinomyces_2
PG132	52.8506	2.00697	1715	97.59	1.42	p__Actinobacteria	c__Actinobacteria	o__Actinomycetales	f__Actinomycetaceae	g__Actinomyces_2
PG133	68.9708	2.75191	2342	99.4	0.2	p__Actinobacteria	c__Actinobacteria	o__Actinomycetales	f__Corynebacteriaceae	g__Corynebacterium
PG134	59.0826	2.24533	2208	92.71	1.98	p__Actinobacteria	c__Actinobacteria	o__Actinomycetales	f__Corynebacteriaceae	g__Corynebacterium
PG135	59.4888	2.05283	1958	94.04	0.29	p__Actinobacteria	c__Actinobacteria	o__Actinomycetales	f__Corynebacteriaceae	g__Corynebacterium
PG136	60.1187	1.97026	1920	87.41	1.22	p__Actinobacteria	c__Actinobacteria	o__Actinomycetales	f__Corynebacteriaceae	g__Corynebacterium
PG137	61.2344	1.51282	1627	53.54	8.77	p__Actinobacteria	c__Actinobacteria	o__Actinomycetales	f__Corynebacteriaceae	g__Corynebacterium
PG138	61.5419	1.83819	1784	70.13	0.53	p__Actinobacteria	c__Actinobacteria	o__Actinomycetales	f__Corynebacteriaceae	g__Corynebacterium
PG139	62.1196	2.05944	2069	93.76	0.57	p__Actinobacteria	c__Actinobacteria	o__Actinomycetales	f__Corynebacteriaceae	g__Corynebacterium
PG140	60.8906	2.24798	2246	93.85	2.79	p__Actinobacteria	c__Actinobacteria	o__Actinomycetales	f__Corynebacteriaceae	g__Corynebacterium
PG141	59.7446	2.14415	2147	95.66	2.08	p__Actinobacteria	c__Actinobacteria	o__Actinomycetales	f__Corynebacteriaceae	g__Corynebacterium
PG142	61.4947	2.45024	2556	89.16	6.95	p__Actinobacteria	c__Actinobacteria	o__Actinomycetales	f__Corynebacteriaceae	g__Corynebacterium
PG143	60.1861	1.98826	1796	91.18	0.27	p__Actinobacteria	c__Actinobacteria	o__Actinomycetales	f__Micrococcaceae
PG144	60.673	1.71915	1633	79.87	1.08	p__Actinobacteria	c__Actinobacteria	o__Actinomycetales	f__Micrococcaceae
PG145	61.9677	2.0855	1896	95.61	0	p__Actinobacteria	c__Actinobacteria	o__Actinomycetales	f__Microbacteriaceae
PG146	52.6318	1.52514	1417	72.79	1.55	p__Actinobacteria	c__Actinobacteria	o__Actinomycetales	f__Micrococcaceae	g__Rothia	s__Rothia_dentocariosa
PG147	57.5972	1.97023	1777	96.68	1.82	p__Actinobacteria	c__Actinobacteria	o__Actinomycetales	f__Actinomycetaceae	g__Mobiluncus
PG148	57.2499	1.80361	1573	98.58	0.47	p__Actinobacteria	c__Actinobacteria	o__Actinomycetales	f__Actinomycetaceae
PG149	55.2562	2.07356	2023	89.36	1.9	p__Actinobacteria	c__Actinobacteria	o__Actinomycetales	f__Actinomycetaceae	g__Mobiluncus	s__Mobiluncus_mulieris
PG150	56.7658	1.77364	1601	96.67	1.11	p__Actinobacteria	c__Actinobacteria	o__Actinomycetales	f__Actinomycetaceae	g__Actinomyces
PG151	57.3549	1.36417	1368	81.52	3.5	p__Actinobacteria	c__Actinobacteria	o__Actinomycetales	f__Actinomycetaceae	g__Actinomyces
PG152	56.625	1.77234	1832	92.05	0.66	p__Actinobacteria	c__Actinobacteria	o__Actinomycetales	f__Propionibacteriaceae	g__Propionimicrobium	s__Propionimicrobium_lymphophilum
PG153	64.5729	2.64518	2497	97.77	1.46	p__Actinobacteria	c__Actinobacteria	o__Actinomycetales	f__Propionibacteriaceae
PG154	62.744	1.98734	2015	90.25	1.45	p__Actinobacteria	c__Actinobacteria	o__Actinomycetales	f__Brevibacteriaceae	g__Brevibacterium
PG155	69.7068	2.47169	2385	91.54	2.96	p__Actinobacteria	c__Actinobacteria	o__Actinomycetales	f__Actinomycetaceae	g__Actinomyces	s__Actinomyces_naeslundii
PG156	66.2908	1.84327	1686	98.64	1.51	p__Actinobacteria	c__Actinobacteria	o__Actinomycetales	f__Actinomycetaceae
PG157	63.8681	1.37456	1652	60	3.17	p__Actinobacteria	c__Actinobacteria	o__Actinomycetales	f__Actinomycetaceae

## Sheet: Data S2
Supplementary Data 2. eggNOG functional annotation of genes.
Gene ID	Predicted protein name	Gene Ontology terms	EC number	KEGG_ko	KEGG_Pathway	KEGG_Module	KEGG_Reaction	KEGG_rclass	BRITE	KEGG_TC	CAZy	BiGG Reaction	eggNOG OGs	COG Functional Category	eggNOG free text description
PG001_1_1													1ERE4@1016,1IK3J@117743,4NKG5@976,COG3210@1,COG3210@2	U	Psort location Extracellular, score 9.64
PG001_1_2													1ESFV@1016,1IF7E@117743,2AAUT@1,3107M@2,4PEMM@976
PG001_1_3	cysN	GO:0000103,GO:0003674,GO:0003824,GO:0004020,GO:0005575,GO:0005622,GO:0005623,GO:0005737,GO:0005829,GO:0005886,GO:0006790,GO:0006793,GO:0006796,GO:0006950,GO:0006979,GO:0007154,GO:0008150,GO:0008152,GO:0009267,GO:0009336,GO:0009605,GO:0009987,GO:0009991,GO:0010134,GO:0010438,GO:0016020,GO:0016301,GO:0016310,GO:0016740,GO:0016772,GO:0016773,GO:0019419,GO:0031667,GO:0031668,GO:0031669,GO:0032991,GO:…	2.7.1.25,2.7.7.4	ko:K00955,ko:K00956	ko00230,ko00261,ko00450,ko00920,ko01100,ko01120,ko01130,map00230,map00261,map00450,map00920,map01100,map01120,map01130	M00176,M00596	R00509,R00529,R04928,R04929	RC00002,RC00078,RC02809,RC02889	ko00000,ko00001,ko00002,ko01000				1EQX2@1016,1HXRK@117743,4NETI@976,COG2895@1,COG2895@2	P	Belongs to the TRAFAC class translation factor GTPase superfamily. Classic translation factor GTPase family. CysN NodQ subfamily
PG001_1_5													1ESA6@1016,1I21J@117743,4NNGQ@976,COG1848@1,COG1848@2	S	PIN domain
PG001_1_6	rocD	GO:0003674,GO:0003824,GO:0004587,GO:0005488,GO:0005515,GO:0006082,GO:0006520,GO:0006525,GO:0006527,GO:0006807,GO:0008144,GO:0008150,GO:0008152,GO:0008483,GO:0009056,GO:0009063,GO:0009064,GO:0009065,GO:0009987,GO:0016054,GO:0016740,GO:0016769,GO:0019752,GO:0019842,GO:0030170,GO:0036094,GO:0042802,GO:0043167,GO:0043168,GO:0043436,GO:0044237,GO:0044238,GO:0044248,GO:0044281,GO:0044282,GO:0046395,GO:…	2.6.1.11,2.6.1.13,2.6.1.17	ko:K00819,ko:K00821	ko00220,ko00300,ko00330,ko01100,ko01110,ko01120,ko01130,ko01210,ko01230,map00220,map00300,map00330,map01100,map01110,map01120,map01130,map01210,map01230	M00016,M00028,M00845	R00667,R02283,R04475	RC00006,RC00062	ko00000,ko00001,ko00002,ko01000,ko01007			iYO844.BSU40340	1ERCT@1016,1HZCP@117743,4NE93@976,COG4992@1,COG4992@2	H	Belongs to the class-III pyridoxal-phosphate-dependent aminotransferase family
PG001_1_7	fabI	GO:0003674,GO:0003824,GO:0004312,GO:0004318,GO:0006082,GO:0006629,GO:0006631,GO:0006633,GO:0008150,GO:0008152,GO:0008610,GO:0009058,GO:0009987,GO:0016043,GO:0016053,GO:0016491,GO:0016627,GO:0016628,GO:0016740,GO:0016746,GO:0016747,GO:0019752,GO:0022607,GO:0030497,GO:0032787,GO:0043436,GO:0043933,GO:0044085,GO:0044237,GO:0044238,GO:0044249,GO:0044255,GO:0044281,GO:0044283,GO:0046394,GO:0051259,GO:…	1.3.1.10,1.3.1.9	ko:K00208	ko00061,ko00333,ko00780,ko01100,ko01130,ko01212,map00061,map00333,map00780,map01100,map01130,map01212	M00083,M00572	R01404,R04429,R04430,R04724,R04725,R04955,R04956,R04958,R04959,R04961,R04962,R04966,R04967,R04969,R04970,R07765,R10118,R10122,R11671	RC00052,RC00076,RC00120	ko00000,ko00001,ko00002,ko01000,ko01004				1EQ23@1016,1HYEY@117743,4NEVE@976,COG0623@1,COG0623@2	I	Enoyl- acyl-carrier-protein reductase NADH
PG001_1_8	yidD			ko:K08998					ko00000				1ES8F@1016,1I3W5@117743,4NV1N@976,COG0759@1,COG0759@2	S	Could be involved in insertion of integral membrane proteins into the membrane
PG001_1_9													1ER9G@1016,1HXNY@117743,4NE6G@976,COG2885@1,COG2885@2	M	Belongs to the ompA family
PG001_1_10	yqfF			ko:K07037					ko00000				1EQPP@1016,1HXZU@117743,4NEHV@976,COG1480@1,COG1480@2	S	7TM receptor with intracellular HD hydrolase
PG001_1_11				ko:K09807					ko00000				1EQR1@1016,1I26H@117743,4NPHH@976,COG2968@1,COG2968@2	S	Protein of unknown function (DUF541)
PG001_1_13	typA	GO:0000027,GO:0005575,GO:0005622,GO:0005623,GO:0005737,GO:0005829,GO:0006950,GO:0006996,GO:0008150,GO:0009266,GO:0009408,GO:0009409,GO:0009628,GO:0009987,GO:0016043,GO:0022607,GO:0022613,GO:0022618,GO:0034622,GO:0042254,GO:0042255,GO:0042273,GO:0043933,GO:0044085,GO:0044424,GO:0044444,GO:0044464,GO:0050896,GO:0065003,GO:0070925,GO:0071826,GO:0071840		ko:K06207					ko00000				1EQGA@1016,1HY43@117743,4NDVM@976,COG1217@1,COG1217@2	T	gtp-binding protein typa
PG001_1_14	rpsO	GO:0000028,GO:0003674,GO:0003676,GO:0003723,GO:0003735,GO:0005198,GO:0005488,GO:0005575,GO:0005622,GO:0005623,GO:0005737,GO:0005829,GO:0005840,GO:0005886,GO:0006139,GO:0006378,GO:0006396,GO:0006397,GO:0006412,GO:0006518,GO:0006725,GO:0006807,GO:0006996,GO:0008150,GO:0008152,GO:0009058,GO:0009059,GO:0009987,GO:0010467,GO:0015935,GO:0016020,GO:0016043,GO:0016070,GO:0016071,GO:0019538,GO:0019843,GO:…		ko:K02956	ko03010,map03010	M00178,M00179			br01610,ko00000,ko00001,ko00002,ko03011				1ES4Z@1016,1I3ZI@117743,4NS7U@976,COG0184@1,COG0184@2	J	Forms an intersubunit bridge (bridge B4) with the 23S rRNA of the 50S subunit in the ribosome
PG001_1_15	pnp	GO:0000166,GO:0000175,GO:0003674,GO:0003676,GO:0003723,GO:0003729,GO:0003824,GO:0004518,GO:0004527,GO:0004532,GO:0004540,GO:0004654,GO:0005488,GO:0005515,GO:0005575,GO:0005618,GO:0005622,GO:0005623,GO:0005737,GO:0005829,GO:0005886,GO:0006139,GO:0006401,GO:0006402,GO:0006725,GO:0006807,GO:0006950,GO:0008144,GO:0008150,GO:0008152,GO:0008408,GO:0009056,GO:0009057,GO:0009266,GO:0009408,GO:0009628,GO:…	2.7.7.8	ko:K00962	ko00230,ko00240,ko03018,map00230,map00240,map03018	M00394	R00437,R00438,R00439,R00440	RC02795	ko00000,ko00001,ko00002,ko01000,ko03016,ko03019				1ERFX@1016,1HWNZ@117743,4NE4Q@976,COG1185@1,COG1185@2	J	Involved in mRNA degradation. Catalyzes the phosphorolysis of single-stranded polyribonucleotides processively in the 3'- to 5'-direction
PG001_1_16													1ERU6@1016,1IEYS@117743,2C1SR@1,31V5T@2,4NR93@976	S	Protein of unknown function with HXXEE motif
PG001_1_17	mltG			ko:K07082					ko00000				1EQPK@1016,1HWPX@117743,4NG17@976,COG1559@1,COG1559@2	S	Functions as a peptidoglycan terminase that cleaves nascent peptidoglycan strands endolytically to terminate their elongation
PG001_1_18													1ESAX@1016,1I51B@117743,2E43R@1,32Z02@2,4NVFS@976
PG001_1_19													1ESD4@1016,1I71J@117743,2DS0R@1,33DZJ@2,4NXUA@976	S	Domain of unknown function (DUF4286)
PG001_1_20													1ERAG@1016,1I3J6@117743,2BZQ4@1,32TE6@2,4NTHT@976
PG001_1_21													1EQKU@1016,1HWXI@117743,4NFS7@976,COG2067@1,COG2067@2	I	Psort location OuterMembrane, score 9.49
PG001_1_22	sun	GO:0000154,GO:0001510,GO:0003674,GO:0003824,GO:0005575,GO:0005622,GO:0005623,GO:0005634,GO:0005730,GO:0006139,GO:0006364,GO:0006396,GO:0006725,GO:0006807,GO:0008150,GO:0008152,GO:0008168,GO:0008173,GO:0008757,GO:0009451,GO:0009987,GO:0010467,GO:0016070,GO:0016072,GO:0016740,GO:0016741,GO:0022613,GO:0031167,GO:0031974,GO:0031981,GO:0032259,GO:0034470,GO:0034641,GO:0034660,GO:0042254,GO:0043170,GO:…	2.1.1.176	ko:K03500					ko00000,ko01000,ko03009				1EQY6@1016,1HXH7@117743,4NEV7@976,COG0144@1,COG0144@2	J	Belongs to the class I-like SAM-binding methyltransferase superfamily. RsmB NOP family
PG001_1_23			1.8.1.8	ko:K04084					ko00000,ko01000,ko03110	5.A.1.1			1EQ5H@1016,1HX34@117743,4NEW6@976,COG4232@1,COG4232@2	CO	cytochrome c biogenesis protein transmembrane region
PG001_1_24	ctp		3.4.21.102	ko:K03797					ko00000,ko01000,ko01002				1EQZW@1016,1HXSR@117743,4NEGV@976,COG0793@1,COG0793@2	M	Belongs to the peptidase S41A family
PG001_1_25	proS	GO:0003674,GO:0003824,GO:0004812,GO:0004827,GO:0005575,GO:0005622,GO:0005623,GO:0005737,GO:0006082,GO:0006139,GO:0006399,GO:0006412,GO:0006418,GO:0006433,GO:0006518,GO:0006520,GO:0006725,GO:0006807,GO:0008150,GO:0008152,GO:0009058,GO:0009059,GO:0009987,GO:0010467,GO:0016070,GO:0016874,GO:0016875,GO:0017101,GO:0019538,GO:0019752,GO:0032991,GO:0034641,GO:0034645,GO:0034660,GO:0043038,GO:0043039,GO:…	6.1.1.15	ko:K01881	ko00970,map00970	M00359,M00360	R03661	RC00055,RC00523	ko00000,ko00001,ko00002,ko01000,ko01007,ko03016				1ER4P@1016,1HXK2@117743,4NEAF@976,COG0442@1,COG0442@2	J	Catalyzes the attachment of proline to tRNA(Pro) in a two-step reaction proline is first activated by ATP to form Pro- AMP and then transferred to the acceptor end of tRNA(Pro)
PG001_1_26													1ERJ1@1016,1IBQ1@117743,2D45Q@1,32TGB@2,4NTFZ@976
PG001_1_27	dgt	GO:0003674,GO:0003824,GO:0006139,GO:0006163,GO:0006195,GO:0006203,GO:0006725,GO:0006753,GO:0006793,GO:0006796,GO:0006807,GO:0008150,GO:0008152,GO:0008832,GO:0009056,GO:0009058,GO:0009117,GO:0009141,GO:0009143,GO:0009144,GO:0009146,GO:0009151,GO:0009155,GO:0009166,GO:0009200,GO:0009204,GO:0009215,GO:0009217,GO:0009262,GO:0009264,GO:0009394,GO:0009987,GO:0016787,GO:0016788,GO:0016793,GO:0018130,GO:…	3.1.5.1	ko:K01129	ko00230,map00230		R01856	RC00017	ko00000,ko00001,ko01000			iJN678.dgt	1ER0T@1016,1HYIN@117743,4NENM@976,COG0232@1,COG0232@2	F	Psort location Cytoplasmic, score 9.97
PG001_1_28	uvrA2			ko:K03701	ko03420,map03420				ko00000,ko00001,ko03400				1EQU6@1016,1HXI7@117743,4NEHM@976,COG0178@1,COG0178@2	L	The UvrABC repair system catalyzes the recognition and processing of DNA lesions. UvrA is an ATPase and a DNA-binding protein. A damage recognition complex composed of 2 UvrA and 2 UvrB subunits scans DNA for abnormalities. When the presence of a lesion has been verified by UvrB, the UvrA molecules dissociate
PG001_1_29	purC	GO:0003674,GO:0003824,GO:0004639,GO:0005575,GO:0005622,GO:0005623,GO:0005737,GO:0006139,GO:0006163,GO:0006164,GO:0006188,GO:0006189,GO:0006725,GO:0006753,GO:0006793,GO:0006796,GO:0006807,GO:0008150,GO:0008152,GO:0009058,GO:0009117,GO:0009123,GO:0009124,GO:0009126,GO:0009127,GO:0009150,GO:0009152,GO:0009156,GO:0009161,GO:0009165,GO:0009167,GO:0009168,GO:0009259,GO:0009260,GO:0009987,GO:0016874,GO:…	6.3.2.6,6.3.4.13	ko:K01923,ko:K03566,ko:K13713	ko00230,ko01100,ko01110,ko01130,ko02026,map00230,map01100,map01110,map01130,map02026	M00048	R04144,R04591	RC00064,RC00090,RC00162,RC00166	ko00000,ko00001,ko00002,ko01000,ko03000				1ER1W@1016,1HWM5@117743,4NF1Z@976,COG0152@1,COG0152@2	F	Belongs to the SAICAR synthetase family
PG001_1_30													2C4DF@1,32Z4B@2,47T20@768503,4NWAX@976
PG001_1_31				ko:K07063					ko00000				1I4YU@117743,4NSFI@976,COG1569@1,COG1569@2	S	toxin-antitoxin system toxin component, PIN family
PG001_1_32	folK		2.5.1.15,2.7.1.113,2.7.6.3,3.5.4.16,4.1.2.25	ko:K00796,ko:K00950,ko:K01495,ko:K13940,ko:K13941,ko:K15518	ko00230,ko00790,ko01100,map00230,map00790,map01100	M00126,M00840,M00841,M00842,M00843	R00428,R01967,R03066,R03067,R03503,R03504,R04639,R05046,R05048	RC00002,RC00017,RC00121,RC00263,RC00294,RC00323,RC00721,RC00842,RC00943,RC00945,RC01188	ko00000,ko00001,ko00002,ko01000				1EQIG@1016,1HWTH@117743,4NGE8@976,COG0801@1,COG0801@2,COG1428@1,COG1428@2	FH	2-amino-4-hydroxy-6-hydroxymethyldihydropteridine diphosphokinase
PG001_1_33	panB		2.1.2.11	ko:K00606	ko00770,ko01100,ko01110,map00770,map01100,map01110	M00119	R01226	RC00022,RC00200	ko00000,ko00001,ko00002,ko01000				1EQSI@1016,1HXEE@117743,4NDX4@976,COG0413@1,COG0413@2	H	Catalyzes the reversible reaction in which hydroxymethyl group from 5,10-methylenetetrahydrofolate is transferred onto alpha-ketoisovalerate to form ketopantoate
PG001_1_34	rluC		5.4.99.23	ko:K06180					ko00000,ko01000,ko03009				1ER2B@1016,1HXBY@117743,4NFS8@976,COG0564@1,COG0564@2	J	pseudouridine synthase
PG001_1_35	fadD		6.2.1.3	ko:K01897	ko00061,ko00071,ko01100,ko01212,ko02024,ko03320,ko04146,ko04216,ko04714,ko04920,map00061,map00071,map01100,map01212,map02024,map03320,map04146,map04216,map04714,map04920	M00086	R01280	RC00004,RC00014	ko00000,ko00001,ko00002,ko01000,ko01004,ko04147	4.C.1.1			1EQX5@1016,1HZM7@117743,4NEA4@976,COG1022@1,COG1022@2	I	amp-binding enzyme
PG001_1_36	Otg1												1EQZV@1016,1HZB4@117743,4NGKV@976,COG5373@1,COG5373@2	S	Psort location CytoplasmicMembrane, score
PG001_1_37	aer												1ERMY@1016,1I2PY@117743,4NMZD@976,COG3829@1,COG3829@2	KT	PAS domain S-box protein
PG001_1_38	aer												1ETE5@1016,1IKBR@117743,4PNVK@976,COG3829@1,COG3829@2	KT	PAS domain S-box protein
PG001_1_39			2.7.11.1	ko:K08282					ko00000,ko01000				1EQE1@1016,1HZUG@117743,4NG6P@976,COG0553@1,COG0553@2	L	SNF2 family
PG001_1_40													1ES4N@1016,1I46S@117743,2D57J@1,32TIE@2,4NSGD@976
PG001_1_41													1ERVX@1016,1I1KA@117743,28P9K@1,2ZC31@2,4NPW6@976	S	Domain of unknown function (DUF4252)
PG001_1_42	bfmBB		2.3.1.168,2.3.1.61	ko:K00658,ko:K09699	ko00020,ko00280,ko00310,ko00640,ko01100,ko01110,ko01120,ko01130,ko01200,map00020,map00280,map00310,map00640,map01100,map01110,map01120,map01130,map01200	M00009,M00011,M00032,M00036	R02570,R02571,R02662,R03174,R04097,R08549,R10998	RC00004,RC02727,RC02833,RC02870	br01601,ko00000,ko00001,ko00002,ko01000				1EQTB@1016,1HWW8@117743,4NED0@976,COG0508@1,COG0508@2	C	dihydrolipoamide acetyltransferase component of pyruvate dehydrogenase complex
PG001_1_43	degQ		3.4.21.107	ko:K04771	ko01503,ko02020,map01503,map02020	M00728			ko00000,ko00001,ko00002,ko01000,ko01002,ko03110				1ER0P@1016,1HXT7@117743,4NFCS@976,COG0265@1,COG0265@2	O	Peptidase Do
PG001_1_44	rlmH	GO:0000154,GO:0001510,GO:0003674,GO:0003824,GO:0005488,GO:0005515,GO:0005575,GO:0005622,GO:0005623,GO:0005737,GO:0006139,GO:0006364,GO:0006396,GO:0006725,GO:0006807,GO:0008150,GO:0008152,GO:0008168,GO:0008173,GO:0008649,GO:0008757,GO:0009451,GO:0009987,GO:0010467,GO:0016070,GO:0016072,GO:0016740,GO:0016741,GO:0022613,GO:0031167,GO:0032259,GO:0034470,GO:0034641,GO:0034660,GO:0042254,GO:0042802,GO:…	2.1.1.177	ko:K00783					ko00000,ko01000,ko03009				1ERS7@1016,1I1AB@117743,4NMFP@976,COG1576@1,COG1576@2	J	Specifically methylates the pseudouridine at position 1915 (m3Psi1915) in 23S rRNA
PG001_1_45	araJ	GO:0005575,GO:0005623,GO:0005886,GO:0016020,GO:0044464,GO:0071944		ko:K08156,ko:K19577					ko00000,ko02000	2.A.1.2.14,2.A.1.2.65			1ER7V@1016,1HXZV@117743,4NESW@976,COG0477@1,COG2814@2	EGP	Major facilitator Superfamily
PG001_1_46	plsC1		2.3.1.51	ko:K00655	ko00561,ko00564,ko01100,ko01110,map00561,map00564,map01100,map01110	M00089	R02241,R09381	RC00004,RC00037,RC00039	ko00000,ko00001,ko00002,ko01000,ko01004				1ER4N@1016,1HXMA@117743,4NG70@976,COG0204@1,COG0204@2	I	Acyltransferase
PG001_1_47	ppa		3.6.1.1	ko:K01507	ko00190,map00190				ko00000,ko00001,ko01000				1ERP7@1016,1HX3R@117743,4NGBU@976,COG0221@1,COG0221@2	C	Catalyzes the hydrolysis of inorganic pyrophosphate (PPi) forming two phosphate ions
PG001_1_48	creD	GO:0005575,GO:0005623,GO:0005886,GO:0016020,GO:0044464,GO:0071944		ko:K06143					ko00000				1ER07@1016,1HZGE@117743,4NGKY@976,COG4452@1,COG4452@2	V	Inner membrane protein CreD
PG001_1_49	MA20_23570			ko:K03892					ko00000,ko03000				1ES4W@1016,1I3VH@117743,4NSAV@976,COG0640@1,COG0640@2	K	Winged helix DNA-binding domain
PG001_1_50													1ERY8@1016,1IF01@117743,2AAQG@1,3102M@2,4PEF8@976
PG001_1_51				ko:K02004		M00258			ko00000,ko00002,ko02000	3.A.1			1EREZ@1016,1I2BI@117743,4NN8S@976,COG3127@1,COG3127@2	Q	Psort location CytoplasmicMembrane, score 10.00
PG001_1_52	plsC		2.3.1.51	ko:K00655	ko00561,ko00564,ko01100,ko01110,map00561,map00564,map01100,map01110	M00089	R02241,R09381	RC00004,RC00037,RC00039	ko00000,ko00001,ko00002,ko01000,ko01004				1EQU5@1016,1HY24@117743,4NHC8@976,COG0204@1,COG0204@2	I	Phosphate acyltransferases
PG001_1_53													1ERWG@1016,1I177@117743,28NYH@1,2ZBVN@2,4NMB2@976	S	Belongs to the UPF0403 family
PG001_1_54	cat2		3.1.2.1	ko:K01067	ko00620,map00620		R00227	RC00004,RC00012	ko00000,ko00001,ko01000				1EQJ0@1016,1HWJT@117743,4NFS3@976,COG0427@1,COG0427@2	C	Acetyl-CoA hydrolase/transferase C-terminal domain
PG001_1_55	ftsZ	GO:0000166,GO:0001882,GO:0001883,GO:0003674,GO:0003824,GO:0003924,GO:0005488,GO:0005525,GO:0005575,GO:0005622,GO:0005623,GO:0005737,GO:0008150,GO:0009987,GO:0016462,GO:0016787,GO:0016817,GO:0016818,GO:0017076,GO:0017111,GO:0019001,GO:0032153,GO:0032549,GO:0032550,GO:0032553,GO:0032555,GO:0032561,GO:0035639,GO:0036094,GO:0043167,GO:0043168,GO:0044424,GO:0044464,GO:0051301,GO:0097159,GO:0097367,GO:…		ko:K03531	ko04112,map04112				ko00000,ko00001,ko02048,ko03036,ko04812				1EQQ2@1016,1HWTE@117743,4NF8N@976,COG0206@1,COG0206@2	D	Essential cell division protein that forms a contractile ring structure (Z ring) at the future cell division site. The regulation of the ring assembly controls the timing and the location of cell division. One of the functions of the FtsZ ring is to recruit other cell division proteins to the septum to produce a new cell wall between the dividing cells. Binds GTP and shows GTPase activity
PG001_1_56	ftsA	GO:0000166,GO:0003674,GO:0005488,GO:0005515,GO:0005524,GO:0005575,GO:0005622,GO:0005623,GO:0005737,GO:0005829,GO:0005886,GO:0008144,GO:0008150,GO:0009898,GO:0009987,GO:0016020,GO:0017076,GO:0030554,GO:0032153,GO:0032553,GO:0032555,GO:0032559,GO:0035639,GO:0036094,GO:0042802,GO:0043167,GO:0043168,GO:0044424,GO:0044425,GO:0044444,GO:0044459,GO:0044464,GO:0051301,GO:0071944,GO:0097159,GO:0097367,GO:…		ko:K03590	ko04112,map04112				ko00000,ko00001,ko03036,ko04812				1EQ1J@1016,1HY6Y@117743,4NE0V@976,COG0849@1,COG0849@2	D	Cell division protein that is involved in the assembly of the Z ring. May serve as a membrane anchor for the Z ring
PG001_1_57	kdsB	GO:0000271,GO:0000287,GO:0003674,GO:0003824,GO:0005488,GO:0005575,GO:0005622,GO:0005623,GO:0005737,GO:0005829,GO:0005975,GO:0005976,GO:0005996,GO:0006082,GO:0006629,GO:0008150,GO:0008152,GO:0008610,GO:0008653,GO:0008690,GO:0009058,GO:0009059,GO:0009103,GO:0009244,GO:0009311,GO:0009312,GO:0009987,GO:0016051,GO:0016053,GO:0016740,GO:0016772,GO:0016779,GO:0019294,GO:0019752,GO:0033692,GO:0034637,GO:…	1.1.3.48,2.7.7.38	ko:K00979,ko:K19714	ko00540,ko01100,map00540,map01100	M00063	R03351,R11394,R11396	RC00152,RC00910,RC03427	ko00000,ko00001,ko00002,ko01000,ko01005			iAF1260.b0918,iB21_1397.B21_00929,iBWG_1329.BWG_0770,iECBD_1354.ECBD_2677,iECB_1328.ECB_00922,iECDH10B_1368.ECDH10B_0988,iECDH1ME8569_1439.ECDH1ME8569_0869,iECD_1391.ECD_00922,iETEC_1333.ETEC_0986,iEcDH1_1363.EcDH1_2725,iEcHS_1320.EcHS_A1025,iEcolC_1368.EcolC_2678,iJO1366.b0918,iJR904.b0918,iPC815.YPO1400,iUMNK88_1353.UMNK88_1071,iY75_1357.Y75_RS04770	1EQE8@1016,1HXV5@117743,4NG4B@976,COG1212@1,COG1212@2	H	Activates KDO (a required 8-carbon sugar) for incorporation into bacterial lipopolysaccharide in Gram-negative bacteria
PG001_1_58	accC		6.3.4.14,6.4.1.2	ko:K01961	ko00061,ko00620,ko00640,ko00720,ko01100,ko01110,ko01120,ko01130,ko01200,ko01212,map00061,map00620,map00640,map00720,map01100,map01110,map01120,map01130,map01200,map01212	M00082,M00376	R00742,R04385	RC00040,RC00253,RC00367	ko00000,ko00001,ko00002,ko01000				1EQ6S@1016,1HXDC@117743,4NFEQ@976,COG0439@1,COG0439@2	I	acetyl-CoA carboxylase, biotin carboxylase
PG001_1_59	accB		2.3.1.12,4.1.1.3	ko:K00627,ko:K01571,ko:K02160	ko00010,ko00020,ko00061,ko00620,ko00640,ko00720,ko01100,ko01110,ko01120,ko01130,ko01200,ko01212,map00010,map00020,map00061,map00620,map00640,map00720,map01100,map01110,map01120,map01130,map01200,map01212	M00082,M00307,M00376	R00209,R00217,R00742,R02569	RC00004,RC00040,RC00367,RC02742,RC02857	br01601,ko00000,ko00001,ko00002,ko01000,ko02000	3.B.1.1.1			1ERD3@1016,1I1AS@117743,4NM8U@976,COG0511@1,COG0511@2	I	first, biotin carboxylase catalyzes the carboxylation of the carrier protein and then the transcarboxylase transfers the carboxyl group to form malonyl-CoA
PG001_1_60	fabH	GO:0003674,GO:0003824,GO:0006082,GO:0006629,GO:0006631,GO:0008150,GO:0008152,GO:0009987,GO:0016740,GO:0016746,GO:0016747,GO:0019752,GO:0032787,GO:0033818,GO:0043436,GO:0044237,GO:0044238,GO:0044255,GO:0044281,GO:0071704	2.3.1.180	ko:K00648	ko00061,ko01100,ko01212,map00061,map01100,map01212	M00082,M00083	R10707	RC00004,RC02729,RC02888	ko00000,ko00001,ko00002,ko01000,ko01004				1EQ4S@1016,1HX72@117743,4NEYH@976,COG0332@1,COG0332@2	I	Catalyzes the condensation reaction of fatty acid synthesis by the addition to an acyl acceptor of two carbons from malonyl-ACP. Catalyzes the first condensation reaction which initiates fatty acid synthesis and may therefore play a role in governing the total rate of fatty acid production. Possesses both acetoacetyl-ACP synthase and acetyl transacylase activities. Its substrate specificity deter…
PG001_1_61													1ESE9@1016,1IF6G@117743,2BPXE@1,32IR3@2,4PEKQ@976
PG001_1_62													1ES01@1016,1I9Q6@117743,4NV6Q@976,COG5378@1,COG5378@2	S	Psort location Cytoplasmic, score 8.96
PG001_1_63	accD5												1ERIN@1016,1HY0V@117743,4NEMJ@976,COG4799@1,COG4799@2	I	Carboxyl transferase domain protein
PG001_1_64	ruvB	GO:0006950,GO:0006974,GO:0007154,GO:0008150,GO:0009432,GO:0009605,GO:0009987,GO:0009991,GO:0031668,GO:0033554,GO:0050896,GO:0051716,GO:0071496	3.6.4.12	ko:K03551	ko03440,map03440				ko00000,ko00001,ko01000,ko03400				1ERBI@1016,1HX4Q@117743,4NEB9@976,COG2255@1,COG2255@2	L	The RuvA-RuvB complex in the presence of ATP renatures cruciform structure in supercoiled DNA with palindromic sequence, indicating that it may promote strand exchange reactions in homologous recombination. RuvAB is a helicase that mediates the Holliday junction migration by localized denaturation and reannealing
PG001_1_65	rluB		5.4.99.19,5.4.99.22	ko:K06178,ko:K06183					ko00000,ko01000,ko03009				1ERHN@1016,1HXDH@117743,4NEE1@976,COG1187@1,COG1187@2	J	Belongs to the pseudouridine synthase RsuA family
PG001_1_66	atpG	GO:0003674,GO:0003824,GO:0005215,GO:0005575,GO:0005618,GO:0005622,GO:0005623,GO:0005886,GO:0006139,GO:0006163,GO:0006164,GO:0006725,GO:0006753,GO:0006754,GO:0006793,GO:0006796,GO:0006807,GO:0006810,GO:0006811,GO:0006812,GO:0008150,GO:0008152,GO:0008324,GO:0009058,GO:0009117,GO:0009123,GO:0009124,GO:0009126,GO:0009127,GO:0009141,GO:0009142,GO:0009144,GO:0009145,GO:0009150,GO:0009152,GO:0009156,GO:…		ko:K02115	ko00190,ko00195,ko01100,map00190,map00195,map01100	M00157			ko00000,ko00001,ko00002,ko00194	3.A.2.1		iLJ478.TM1611,iSSON_1240.SSON_3886,iYL1228.KPN_04138	1EQHY@1016,1HX6V@117743,4NECM@976,COG0224@1,COG0224@2	C	Produces ATP from ADP in the presence of a proton gradient across the membrane. The gamma chain is believed to be important in regulating ATPase activity and the flow of protons through the CF(0) complex
PG001_1_67													1ERFQ@1016,1I7IX@117743,2BFAR@1,3293R@2,4NR0D@976	S	Protein of unknown function (DUF1266)
PG001_1_68	atpA	GO:0005575,GO:0005618,GO:0005622,GO:0005623,GO:0005886,GO:0008150,GO:0016020,GO:0016469,GO:0030312,GO:0032991,GO:0040007,GO:0044424,GO:0044425,GO:0044459,GO:0044464,GO:0045259,GO:0045260,GO:0071944,GO:0098796,GO:0098797	3.6.3.14	ko:K02111	ko00190,ko00195,ko01100,map00190,map00195,map01100	M00157			ko00000,ko00001,ko00002,ko00194,ko01000	3.A.2.1		iSB619.SA_RS10975	1EQFP@1016,1HXGV@117743,4NFZW@976,COG0056@1,COG0056@2	C	Produces ATP from ADP in the presence of a proton gradient across the membrane. The alpha chain is a regulatory subunit
PG001_1_69	atpH	GO:0003674,GO:0003824,GO:0005215,GO:0005575,GO:0005622,GO:0005623,GO:0005886,GO:0006139,GO:0006163,GO:0006164,GO:0006725,GO:0006753,GO:0006754,GO:0006793,GO:0006796,GO:0006807,GO:0006810,GO:0006811,GO:0006812,GO:0008150,GO:0008152,GO:0008324,GO:0009058,GO:0009117,GO:0009123,GO:0009124,GO:0009126,GO:0009127,GO:0009141,GO:0009142,GO:0009144,GO:0009145,GO:0009150,GO:0009152,GO:0009156,GO:0009161,GO:…		ko:K02113	ko00190,ko00195,ko01100,map00190,map00195,map01100	M00157			ko00000,ko00001,ko00002,ko00194	3.A.2.1		iSF_1195.SF3815,iSFxv_1172.SFxv_4157,iS_1188.S3953	1ER7C@1016,1I28E@117743,4NSNF@976,COG0712@1,COG0712@2	C	F(1)F(0) ATP synthase produces ATP from ADP in the presence of a proton or sodium gradient. F-type ATPases consist of two structural domains, F(1) containing the extramembraneous catalytic core and F(0) containing the membrane proton channel, linked together by a central stalk and a peripheral stalk. During catalysis, ATP synthesis in the catalytic domain of F(1) is coupled via a rotary mechanism…
PG001_1_70	atpF	GO:0003674,GO:0003824,GO:0005215,GO:0005575,GO:0005622,GO:0005623,GO:0005886,GO:0006139,GO:0006163,GO:0006164,GO:0006725,GO:0006753,GO:0006754,GO:0006793,GO:0006796,GO:0006807,GO:0006810,GO:0006811,GO:0006812,GO:0008150,GO:0008152,GO:0008324,GO:0009058,GO:0009117,GO:0009123,GO:0009124,GO:0009126,GO:0009127,GO:0009141,GO:0009142,GO:0009144,GO:0009145,GO:0009150,GO:0009152,GO:0009156,GO:0009161,GO:…		ko:K02109	ko00190,ko00195,ko01100,map00190,map00195,map01100	M00157			ko00000,ko00001,ko00002,ko00194	3.A.2.1		e_coli_core.b3736,iAF1260.b3736,iB21_1397.B21_03564,iBWG_1329.BWG_3427,iE2348C_1286.E2348C_4046,iEC042_1314.EC042_4123,iEC55989_1330.EC55989_4211,iECABU_c1320.ECABU_c42210,iECBD_1354.ECBD_4296,iECB_1328.ECB_03620,iECDH10B_1368.ECDH10B_3923,iECDH1ME8569_1439.ECDH1ME8569_3624,iECD_1391.ECD_03620,iECED1_1282.ECED1_4426,iECH74115_1262.ECH74115_5172,iECIAI1_1343.ECIAI1_3920,iECIAI39_1322.ECIAI39_4340,…	1EQ7B@1016,1I239@117743,4NQKA@976,COG0711@1,COG0711@2	C	Component of the F(0) channel, it forms part of the peripheral stalk, linking F(1) to F(0)
PG001_1_71	atpE	GO:0003674,GO:0003824,GO:0005215,GO:0005575,GO:0005622,GO:0005623,GO:0006139,GO:0006163,GO:0006164,GO:0006725,GO:0006753,GO:0006754,GO:0006793,GO:0006796,GO:0006807,GO:0006810,GO:0006811,GO:0006812,GO:0008150,GO:0008152,GO:0008324,GO:0009058,GO:0009117,GO:0009123,GO:0009124,GO:0009126,GO:0009127,GO:0009141,GO:0009142,GO:0009144,GO:0009145,GO:0009150,GO:0009152,GO:0009156,GO:0009161,GO:0009165,GO:…		ko:K02110	ko00190,ko00195,ko01100,map00190,map00195,map01100	M00157			ko00000,ko00001,ko00002,ko00194	3.A.2.1		iHN637.CLJU_RS01165	1ESEB@1016,1I53G@117743,4NURW@976,COG0636@1,COG0636@2	C	F(1)F(0) ATP synthase produces ATP from ADP in the presence of a proton or sodium gradient. F-type ATPases consist of two structural domains, F(1) containing the extramembraneous catalytic core and F(0) containing the membrane proton channel, linked together by a central stalk and a peripheral stalk. During catalysis, ATP synthesis in the catalytic domain of F(1) is coupled via a rotary mechanism…
PG001_1_72	atpB			ko:K02108	ko00190,ko00195,ko01100,map00190,map00195,map01100	M00157			ko00000,ko00001,ko00002,ko00194,ko03110	3.A.2.1			1EQGC@1016,1HX71@117743,4NEPK@976,COG0356@1,COG0356@2	C	it plays a direct role in the translocation of protons across the membrane
PG001_1_73	apt		2.4.2.7	ko:K00759	ko00230,ko01100,map00230,map01100		R00190,R01229,R04378	RC00063	ko00000,ko00001,ko01000,ko04147				1ERCS@1016,1I29Z@117743,4NP7K@976,COG0503@1,COG0503@2	F	Catalyzes a salvage reaction resulting in the formation of AMP, that is energically less costly than de novo synthesis
PG001_1_74													1EQVR@1016,1HX0R@117743,4NFG3@976,COG4874@1,COG4874@2	S	Psort location Cytoplasmic, score 8.96
PG001_1_75													1ESWC@1016,1IFEN@117743,2FJG8@1,34B5U@2,4PEVA@976
PG001_1_76													1EQGX@1016,1I3C1@117743,4NQHP@976,COG0526@1,COG0526@2	CO	Protein of unknown function, DUF255
PG001_1_77	yhhX	GO:0005575,GO:0005622,GO:0005623,GO:0005737,GO:0005829,GO:0044424,GO:0044444,GO:0044464	1.1.1.371	ko:K16044	ko00562,ko01120,map00562,map01120		R09954	RC00182	ko00000,ko00001,ko01000				1EQFA@1016,1HZ01@117743,4NEQB@976,COG0673@1,COG0673@2	S	Oxidoreductase NAD-binding domain protein
PG001_1_78	yigZ		2.1.1.45,3.4.13.9	ko:K00560,ko:K01271	ko00240,ko00670,ko01100,ko01523,map00240,map00670,map01100,map01523	M00053	R02101	RC00219,RC00332	ko00000,ko00001,ko00002,ko01000,ko01002				1EQ1N@1016,1HY82@117743,4NF0D@976,COG1739@1,COG1739@2	S	YigZ family
PG001_1_79	greA												1ER5M@1016,1HXVQ@117743,4NEB8@976,COG1747@1,COG1747@2	S	Motility related/secretion protein
PG001_1_80				ko:K19157					ko00000,ko01000,ko02048				1ETH3@1016,1IIXM@117743,4NVNU@976,COG3041@1,COG3041@2	S	Bacterial toxin of type II toxin-antitoxin system, YafQ
PG001_1_81													1ESK6@1016,1IF9U@117743,2ABEW@1,310VT@2,4PFHQ@976
PG001_1_82													1ES01@1016,1I9Q6@117743,4NV6Q@976,COG5378@1,COG5378@2	S	Psort location Cytoplasmic, score 8.96
PG001_1_83													1ESE9@1016,1IF6G@117743,2BPXE@1,32IR3@2,4PEKQ@976
PG001_1_85													1ESRA@1016,1IN75@117743,2E8G6@1,332UH@2,4NURH@976
PG001_1_86													1ET4U@1016,1IHQP@117743,29D7H@1,3005F@2,4PGZX@976
PG001_1_87	ytkL												1EQ6E@1016,1HXFC@117743,4NGD5@976,COG2220@1,COG2220@2	S	Belongs to the UPF0173 family
PG001_1_88													1EQ1M@1016,1HXKD@117743,4NED7@976,COG0739@1,COG0739@2	M	Peptidase, M23
PG001_1_89	tdcF		3.5.99.10	ko:K09022			R11098,R11099	RC03275,RC03354	ko00000,ko01000				1ES2U@1016,1I2YH@117743,4NQ8M@976,COG0251@1,COG0251@2	J	endoribonuclease L-PSP
PG001_1_90	ypdD												1ERPQ@1016,1HWR3@117743,4NDYB@976,COG3537@1,COG3537@2	G	Glycosyl hydrolase family 92
PG001_1_91													1EQIA@1016,1I0CU@117743,4NGJS@976,COG0457@1,COG0457@2,COG2304@1,COG2304@2,COG4676@1,COG4676@2	S	Uncharacterized protein conserved in bacteria (DUF2135)
PG001_1_92													1EQ1A@1016,1HY1Z@117743,4NE8J@976,COG2885@1,COG2885@2	M	Psort location OuterMembrane, score
PG001_1_93	acrA			ko:K03585	ko01501,ko01503,map01501,map01503	M00646,M00647,M00699,M00718			ko00000,ko00001,ko00002,ko01504,ko02000,ko03036	2.A.6.2,8.A.1.6			1EQV3@1016,1HWZ5@117743,4NEXN@976,COG0845@1,COG0845@2	M	Belongs to the membrane fusion protein (MFP) (TC 8.A.1) family
PG001_1_94													1EQ3K@1016,1HWRE@117743,4NDZK@976,COG1538@1,COG1538@2	M	Efflux transporter, outer membrane factor lipoprotein, NodT family
PG001_1_95	mexF			ko:K03296					ko00000	2.A.6.2			1EQWP@1016,1HX2H@117743,4NDZG@976,COG0841@1,COG0841@2	V	Belongs to the resistance-nodulation-cell division (RND) (TC 2.A.6) family
PG001_1_96	pyrB	GO:0003674,GO:0003824,GO:0004070,GO:0005575,GO:0005618,GO:0005622,GO:0005623,GO:0005737,GO:0005829,GO:0005886,GO:0006139,GO:0006220,GO:0006221,GO:0006725,GO:0006753,GO:0006793,GO:0006796,GO:0006807,GO:0008150,GO:0008152,GO:0009058,GO:0009117,GO:0009165,GO:0009218,GO:0009220,GO:0009259,GO:0009260,GO:0009987,GO:0016020,GO:0016740,GO:0016741,GO:0016743,GO:0018130,GO:0019438,GO:0019637,GO:0019693,GO:…	2.1.3.2	ko:K00608,ko:K00609	ko00240,ko00250,ko01100,map00240,map00250,map01100	M00051	R01397	RC00064,RC02850	ko00000,ko00001,ko00002,ko01000			iYO844.BSU15490	1EQE5@1016,1HXQ7@117743,4NFIU@976,COG0540@1,COG0540@2	F	Belongs to the ATCase OTCase family
PG001_1_97	yocS			ko:K03453					ko00000	2.A.28			1EQNW@1016,1HY0F@117743,4NEIM@976,COG0385@1,COG0385@2	S	Sodium bile acid symporter family protein
PG001_1_98				ko:K03749					ko00000				1EQ36@1016,1IEGB@117743,4NEN7@976,COG2304@1,COG2304@2,COG3266@1,COG3266@2,COG4935@1,COG4935@2	O	Metallo-peptidase family M12
PG001_1_99													1EQJT@1016,1IK31@117743,4NEN7@976,COG2304@1,COG2304@2,COG4935@1,COG4935@2	O	Metallo-peptidase family M12B Reprolysin-like
PG001_1_100													1EQJT@1016,1IK31@117743,4NEN7@976,COG2911@1,COG2911@2,COG4935@1,COG4935@2	O	Metallo-peptidase family M12B Reprolysin-like
PG001_1_101													1ES9H@1016,1IAXA@117743,2CIF0@1,2ZG0K@2,4P7DU@976
PG001_1_102													2FH2H@1,33VCE@2,4P2Y1@976
PG001_1_103													1ESXQ@1016,1IFFF@117743,2ACSG@1,312DB@2,4PHB1@976	S	Psort location Cytoplasmic, score 8.96
PG001_1_105													1ESMI@1016,1IM4W@117743,2ACA9@1,311V1@2,4PGQD@976	S	Uncharacterized protein conserved in bacteria (DUF2247)
PG001_1_106													COG3209@1,COG3209@2	M	self proteolysis
PG001_1_108													1ES11@1016,1IF0X@117743,2C26I@1,33FR7@2,4PEFU@976
PG001_1_109													1ESYZ@1016,1IFG5@117743,4PEWF@976,COG3209@1,COG3209@2	M	COG3209 Rhs family protein
PG001_1_110			3.2.1.1,3.2.1.135	ko:K01176,ko:K21575	ko00500,ko01100,ko04973,map00500,map01100,map04973		R02108,R02112,R11262		ko00000,ko00001,ko01000		GH13		1ERED@1016,1HX5N@117743,4NEXF@976,COG0366@1,COG0366@2	G	Belongs to the glycosyl hydrolase 13 family
PG001_1_111													1ERJ5@1016,1IBZM@117743,2E0EN@1,32W13@2,4NTH2@976	S	Psort location Cytoplasmic, score 8.96
PG001_1_112	carA	GO:0000050,GO:0005575,GO:0005622,GO:0005623,GO:0005737,GO:0005951,GO:0006082,GO:0006520,GO:0006525,GO:0006526,GO:0006807,GO:0008150,GO:0008152,GO:0008652,GO:0009058,GO:0009064,GO:0009084,GO:0009987,GO:0016053,GO:0019627,GO:0019752,GO:0032991,GO:0034641,GO:0040007,GO:0043436,GO:0043603,GO:0043604,GO:0044237,GO:0044238,GO:0044249,GO:0044271,GO:0044281,GO:0044283,GO:0044424,GO:0044444,GO:0044464,GO:…	6.3.5.5	ko:K01956	ko00240,ko00250,ko01100,map00240,map00250,map01100	M00051	R00256,R00575,R01395,R10948,R10949	RC00002,RC00010,RC00043,RC02750,RC02798,RC03314	ko00000,ko00001,ko00002,ko01000			iNJ661.Rv1383	1ERCY@1016,1HXZ3@117743,4NEQI@976,COG0505@1,COG0505@2	F	Belongs to the CarA family
PG001_1_113													1ERN0@1016,1I21N@117743,4NNMT@976,COG2318@1,COG2318@2	S	DinB family
PG001_1_114	eno	GO:0003674,GO:0003824,GO:0004634,GO:0005488,GO:0005515,GO:0005518,GO:0005575,GO:0005576,GO:0005618,GO:0005622,GO:0005623,GO:0005737,GO:0009986,GO:0016829,GO:0016835,GO:0016836,GO:0019899,GO:0030312,GO:0035375,GO:0043236,GO:0044424,GO:0044464,GO:0044877,GO:0050840,GO:0071944	4.2.1.11	ko:K01689	ko00010,ko00680,ko01100,ko01110,ko01120,ko01130,ko01200,ko01230,ko03018,ko04066,map00010,map00680,map01100,map01110,map01120,map01130,map01200,map01230,map03018,map04066	M00001,M00002,M00003,M00346,M00394	R00658	RC00349	ko00000,ko00001,ko00002,ko01000,ko03019,ko04147				1ER06@1016,1HWRR@117743,4NF5M@976,COG0148@1,COG0148@2	H	Catalyzes the reversible conversion of 2- phosphoglycerate into phosphoenolpyruvate. It is essential for the degradation of carbohydrates via glycolysis
PG001_1_115													1EQ7F@1016,1HXAC@117743,4NG7S@976,COG1629@1,COG4771@2	P	CarboxypepD_reg-like domain
PG001_1_116	rpmH	GO:0003674,GO:0003735,GO:0005198,GO:0005575,GO:0005622,GO:0005623,GO:0005737,GO:0005829,GO:0005840,GO:0006412,GO:0006518,GO:0006807,GO:0008150,GO:0008152,GO:0009058,GO:0009059,GO:0009987,GO:0010467,GO:0015934,GO:0019538,GO:0022625,GO:0022626,GO:0032991,GO:0034641,GO:0034645,GO:0043043,GO:0043170,GO:0043226,GO:0043228,GO:0043229,GO:0043232,GO:0043603,GO:0043604,GO:0044237,GO:0044238,GO:0044249,GO:…		ko:K02914	ko03010,map03010	M00178			br01610,ko00000,ko00001,ko00002,ko03011				1I50B@117743,4NUTV@976,COG0230@1,COG0230@2	J	Belongs to the bacterial ribosomal protein bL34 family
PG001_1_117	phnP		2.3.1.181,3.1.4.55	ko:K03801,ko:K06167	ko00440,ko00785,ko01100,map00440,map00785,map01100		R07766,R07769,R10205	RC00039,RC00296,RC00992,RC02867	ko00000,ko00001,ko01000				1EQY9@1016,1HX58@117743,4NDWB@976,COG1235@1,COG1235@2	S	Metallo-beta-lactamase domain protein
PG001_1_118													1ERDH@1016,1I27W@117743,294YG@1,2ZSBD@2,4NNM4@976	S	Lipocalin-like domain
PG001_1_119	yiaD			ko:K02557	ko02030,ko02040,map02030,map02040				ko00000,ko00001,ko02000,ko02035	1.A.30.1			1EQDC@1016,1HYK6@117743,4NEGF@976,COG2885@1,COG2885@2	M	Belongs to the ompA family
PG001_1_120	pepC		3.4.22.40	ko:K01372					ko00000,ko01000,ko01002				1ERBN@1016,1HXT9@117743,4NE02@976,COG3579@1,COG3579@2	E	bleomycin hydrolase
PG001_1_121													1ERRN@1016,1I4HJ@117743,2D1GA@1,32TAN@2,4NSH6@976
PG001_1_122	tsaD	GO:0000287,GO:0000408,GO:0002949,GO:0003674,GO:0003824,GO:0004175,GO:0004222,GO:0005488,GO:0005506,GO:0005515,GO:0005575,GO:0005622,GO:0005623,GO:0005737,GO:0005829,GO:0006139,GO:0006396,GO:0006399,GO:0006400,GO:0006508,GO:0006725,GO:0006807,GO:0008033,GO:0008150,GO:0008152,GO:0008233,GO:0008237,GO:0009451,GO:0009987,GO:0010467,GO:0016070,GO:0016787,GO:0019538,GO:0032991,GO:0034470,GO:0034641,GO:…	2.3.1.234	ko:K01409,ko:K03070	ko02024,ko03060,ko03070,map02024,map03060,map03070	M00335	R10648	RC00070,RC00416	ko00000,ko00001,ko00002,ko01000,ko02044,ko03016	3.A.5.1,3.A.5.10,3.A.5.2,3.A.5.4			1EQ9Q@1016,1HWSG@117743,4NE8E@976,COG0533@1,COG0533@2	O	Required for the formation of a threonylcarbamoyl group on adenosine at position 37 (t(6)A37) in tRNAs that read codons beginning with adenine. Is involved in the transfer of the threonylcarbamoyl moiety of threonylcarbamoyl-AMP (TC-AMP) to the N6 group of A37, together with TsaE and TsaB. TsaD likely plays a direct catalytic role in this reaction
PG001_1_123	waaM		2.3.1.241	ko:K02517	ko00540,ko01100,map00540,map01100	M00060	R05146	RC00037,RC00039	ko00000,ko00001,ko00002,ko01000,ko01005				1EQMU@1016,1HYHF@117743,4NGQU@976,COG1560@1,COG1560@2	M	Lipid A biosynthesis
PG001_1_124													1ERZ1@1016,1I4F2@117743,4NTHM@976,COG1598@1,COG1598@2	S	Psort location Cytoplasmic, score 8.96
PG001_1_125				ko:K07339					ko00000,ko01000,ko02048				1ESEI@1016,1I76M@117743,4NWJM@976,COG1724@1,COG1724@2	N	HicA toxin of bacterial toxin-antitoxin,
PG001_1_126													1ESKQ@1016,1IFA5@117743,2A46C@1,30SRJ@2,4PEQM@976	S	Lipocalin-like domain
PG001_1_127	metE	GO:0000096,GO:0000097,GO:0003674,GO:0003824,GO:0003871,GO:0005575,GO:0005576,GO:0005618,GO:0005622,GO:0005623,GO:0005737,GO:0005829,GO:0005886,GO:0006082,GO:0006464,GO:0006479,GO:0006520,GO:0006555,GO:0006575,GO:0006725,GO:0006730,GO:0006732,GO:0006760,GO:0006790,GO:0006807,GO:0008150,GO:0008152,GO:0008168,GO:0008172,GO:0008213,GO:0008276,GO:0008652,GO:0008705,GO:0009058,GO:0009066,GO:0009067,GO:…	2.1.1.14	ko:K00549	ko00270,ko00450,ko01100,ko01110,ko01230,map00270,map00450,map01100,map01110,map01230	M00017	R04405,R09365	RC00035,RC00113,RC01241	ko00000,ko00001,ko00002,ko01000			iE2348C_1286.E2348C_4130,iECO103_1326.ECO103_4334,iECO111_1330.ECO111_4657,iECO26_1355.ECO26_4756,iECW_1372.ECW_m4131,iEKO11_1354.EKO11_4528,iPC815.YPO3788,iWFL_1372.ECW_m4131	1ERHU@1016,1HY90@117743,4NF5S@976,COG0620@1,COG0620@2	H	Catalyzes the transfer of a methyl group from 5- methyltetrahydrofolate to homocysteine resulting in methionine formation
PG001_1_128	ggt		2.3.2.2,3.4.19.13	ko:K00681	ko00430,ko00460,ko00480,ko01100,map00430,map00460,map00480,map01100		R00494,R01262,R01687,R03867,R03916,R03970,R03971,R04935	RC00064,RC00090,RC00096	ko00000,ko00001,ko01000,ko01002				1EQ8X@1016,1HXTC@117743,4NF2H@976,COG0405@1,COG0405@2	M	gamma-glutamyltransferase
PG001_1_129	sucC		6.2.1.5	ko:K01903	ko00020,ko00640,ko00660,ko00720,ko01100,ko01110,ko01120,ko01130,ko01200,map00020,map00640,map00660,map00720,map01100,map01110,map01120,map01130,map01200	M00009,M00011,M00173,M00374,M00620	R00405,R02404	RC00004,RC00014	ko00000,ko00001,ko00002,ko01000				1EQM8@1016,1HYKT@117743,4NFHA@976,COG0045@1,COG0045@2	F	Succinyl-CoA synthetase functions in the citric acid cycle (TCA), coupling the hydrolysis of succinyl-CoA to the synthesis of either ATP or GTP and thus represents the only step of substrate-level phosphorylation in the TCA. The beta subunit provides nucleotide specificity of the enzyme and binds the substrate succinate, while the binding sites for coenzyme A and phosphate are found in the alpha …
PG001_1_130													1ERNN@1016,1I6UP@117743,2DRFK@1,33BIF@2,4NY34@976	S	CarboxypepD_reg-like domain
PG001_1_131	lptE												1ERHG@1016,1I1XM@117743,2CADI@1,32RR7@2,4NP51@976	S	Lipopolysaccharide-assembly
PG001_1_132													1EQYE@1016,1HZ4X@117743,28HHN@1,2Z7TA@2,4NEXR@976	S	Psort location Cytoplasmic, score 8.96
PG001_1_133	secG	GO:0003674,GO:0005215,GO:0005575,GO:0005623,GO:0005886,GO:0006605,GO:0006612,GO:0006613,GO:0006614,GO:0006616,GO:0006810,GO:0006886,GO:0008104,GO:0008150,GO:0008320,GO:0008565,GO:0009987,GO:0015031,GO:0015833,GO:0016020,GO:0016043,GO:0022857,GO:0022884,GO:0031522,GO:0032978,GO:0032991,GO:0033036,GO:0033365,GO:0034613,GO:0042886,GO:0042887,GO:0043952,GO:0044464,GO:0045047,GO:0045184,GO:0046907,GO:…		ko:K03075	ko02024,ko03060,ko03070,map02024,map03060,map03070	M00335			ko00000,ko00001,ko00002,ko02044	3.A.5.1,3.A.5.2			1ES3G@1016,1I418@117743,4NUYQ@976,COG1314@1,COG1314@2	U	Preprotein translocase SecG subunit
PG001_1_135	groS	GO:0003674,GO:0005488,GO:0005515,GO:0005575,GO:0005622,GO:0005623,GO:0005737,GO:0005829,GO:0006457,GO:0006458,GO:0006950,GO:0006986,GO:0008150,GO:0009266,GO:0009408,GO:0009628,GO:0009987,GO:0010033,GO:0016032,GO:0016465,GO:0019058,GO:0019068,GO:0032991,GO:0035966,GO:0042221,GO:0042802,GO:0043167,GO:0043169,GO:0044403,GO:0044419,GO:0044424,GO:0044444,GO:0044445,GO:0044464,GO:0046872,GO:0050896,GO:…		ko:K04078					ko00000,ko03029,ko03110				1ES49@1016,1I3WW@117743,4NS7D@976,COG0234@1,COG0234@2	O	Binds to Cpn60 in the presence of Mg-ATP and suppresses the ATPase activity of the latter
PG001_1_136	groL	GO:0003674,GO:0005488,GO:0005515,GO:0005575,GO:0005576,GO:0005622,GO:0005623,GO:0005737,GO:0005829,GO:0006457,GO:0006458,GO:0008150,GO:0009966,GO:0009967,GO:0009986,GO:0009987,GO:0010646,GO:0010647,GO:0016465,GO:0018995,GO:0020003,GO:0023051,GO:0023056,GO:0030430,GO:0032991,GO:0033643,GO:0033646,GO:0033655,GO:0043226,GO:0043227,GO:0043230,GO:0043656,GO:0043657,GO:0043900,GO:0043903,GO:0044183,GO:…		ko:K04077	ko03018,ko04212,ko04940,ko05134,ko05152,map03018,map04212,map04940,map05134,map05152				ko00000,ko00001,ko03019,ko03029,ko03110,ko04147				1EQ4G@1016,1HX8K@117743,4NDZM@976,COG0459@1,COG0459@2	O	Prevents misfolding and promotes the refolding and proper assembly of unfolded polypeptides generated under stress conditions
PG001_1_137	ruvA	GO:0000217,GO:0000400,GO:0000724,GO:0000725,GO:0003674,GO:0003676,GO:0003677,GO:0003678,GO:0003824,GO:0004386,GO:0005488,GO:0005515,GO:0005575,GO:0005622,GO:0005623,GO:0005886,GO:0006139,GO:0006259,GO:0006281,GO:0006302,GO:0006310,GO:0006725,GO:0006807,GO:0006950,GO:0006974,GO:0006996,GO:0007154,GO:0008150,GO:0008152,GO:0009314,GO:0009378,GO:0009379,GO:0009432,GO:0009605,GO:0009628,GO:0009987,GO:…	3.6.4.12	ko:K03550	ko03440,map03440				ko00000,ko00001,ko01000,ko03400				1EQIE@1016,1HX6W@117743,4NF4E@976,COG0632@1,COG0632@2	L	The RuvA-RuvB complex in the presence of ATP renatures cruciform structure in supercoiled DNA with palindromic sequence, indicating that it may promote strand exchange reactions in homologous recombination. RuvAB is a helicase that mediates the Holliday junction migration by localized denaturation and reannealing. RuvA stimulates, in the presence of DNA, the weak ATPase activity of RuvB
PG001_1_138	pbpC		2.4.1.129	ko:K05367	ko00550,map00550				ko00000,ko00001,ko01000,ko01003,ko01011		GT51		1EQTS@1016,1HWRT@117743,4NEG5@976,COG4953@1,COG4953@2	M	penicillin-binding protein 1C
PG001_1_139	LA2027												1EQW9@1016,1HWRX@117743,2BVTQ@1,2Z7J9@2,4NGSY@976	S	Psort location Cytoplasmic, score 8.96
PG001_1_140	yaaA	GO:0005575,GO:0005622,GO:0005623,GO:0005737,GO:0005829,GO:0006950,GO:0006979,GO:0008150,GO:0033194,GO:0042221,GO:0044424,GO:0044444,GO:0044464,GO:0050896,GO:1901700		ko:K09861					ko00000				1EQYS@1016,1HZ6C@117743,4NFP2@976,COG3022@1,COG3022@2	S	Belongs to the UPF0246 family
PG001_1_142	lysC		2.7.2.4	ko:K00928	ko00260,ko00261,ko00270,ko00300,ko01100,ko01110,ko01120,ko01130,ko01210,ko01230,map00260,map00261,map00270,map00300,map01100,map01110,map01120,map01130,map01210,map01230	M00016,M00017,M00018,M00033,M00525,M00526,M00527	R00480	RC00002,RC00043	ko00000,ko00001,ko00002,ko01000				1EQ18@1016,1HWT8@117743,4NF0M@976,COG0527@1,COG0527@2	E	Belongs to the aspartokinase family
PG001_1_143	nagC												1ERJV@1016,1I0Z8@117743,4NFZ1@976,COG1940@1,COG1940@2	GK	ROK family
PG001_1_144	mazG	GO:0003674,GO:0003824,GO:0006139,GO:0006163,GO:0006195,GO:0006203,GO:0006213,GO:0006220,GO:0006244,GO:0006725,GO:0006753,GO:0006793,GO:0006796,GO:0006807,GO:0008150,GO:0008152,GO:0009056,GO:0009058,GO:0009116,GO:0009117,GO:0009119,GO:0009141,GO:0009143,GO:0009144,GO:0009146,GO:0009147,GO:0009149,GO:0009151,GO:0009155,GO:0009164,GO:0009166,GO:0009199,GO:0009200,GO:0009203,GO:0009204,GO:0009208,GO:…	3.6.1.66,3.6.1.9	ko:K02428,ko:K02499,ko:K04765	ko00230,ko00240,ko00760,ko00770,ko01100,map00230,map00240,map00760,map00770,map01100		R00086,R00087,R00103,R00287,R00426,R00515,R00662,R00720,R01855,R02100,R02720,R03004,R03036,R03531,R11323	RC00002	ko00000,ko00001,ko01000,ko03036			iJN678.sll1005	1EQZA@1016,1HWKT@117743,4NEA3@976,COG1694@1,COG3956@2	S	Psort location Cytoplasmic, score 8.96
PG001_1_145													1EQGT@1016,1I1E7@117743,4NMR4@976,COG0500@1,COG2226@2	Q	Methyltransferase domain protein
PG001_1_146	hisS		6.1.1.21	ko:K01892	ko00970,map00970	M00359,M00360	R03655	RC00055,RC00523	ko00000,ko00001,ko00002,ko01000,ko01007,ko03016				1ERIT@1016,1HX0E@117743,4NE8N@976,COG0124@1,COG0124@2	J	histidyl-tRNA synthetase
PG001_1_147	tyrS	GO:0003674,GO:0003824,GO:0004812,GO:0004831,GO:0005575,GO:0005618,GO:0005622,GO:0005623,GO:0005737,GO:0005829,GO:0005886,GO:0006082,GO:0006139,GO:0006399,GO:0006520,GO:0006725,GO:0006807,GO:0008150,GO:0008152,GO:0009987,GO:0016020,GO:0016070,GO:0016874,GO:0016875,GO:0019752,GO:0030312,GO:0034641,GO:0034660,GO:0040007,GO:0043038,GO:0043039,GO:0043170,GO:0043436,GO:0044237,GO:0044238,GO:0044281,GO:…	6.1.1.1	ko:K01866	ko00970,map00970	M00359,M00360	R02918	RC00055,RC00523	ko00000,ko00001,ko00002,ko01000,ko01007,ko03016,ko03029				1EQ67@1016,1HY1I@117743,4NF19@976,COG0162@1,COG0162@2	J	Catalyzes the attachment of tyrosine to tRNA(Tyr) in a two-step reaction tyrosine is first activated by ATP to form Tyr- AMP and then transferred to the acceptor end of tRNA(Tyr)
PG001_1_148													1EQZG@1016,1I5UJ@117743,2DR35@1,339YY@2,4NWVB@976
PG001_1_149	pcm	GO:0003674,GO:0003824,GO:0004719,GO:0005575,GO:0005622,GO:0005623,GO:0005737,GO:0006464,GO:0006479,GO:0006807,GO:0008150,GO:0008152,GO:0008168,GO:0008171,GO:0008213,GO:0008276,GO:0008757,GO:0009987,GO:0010340,GO:0016740,GO:0016741,GO:0019538,GO:0030091,GO:0032259,GO:0036211,GO:0043170,GO:0043412,GO:0043414,GO:0044237,GO:0044238,GO:0044260,GO:0044267,GO:0044424,GO:0044464,GO:0051998,GO:0071704,GO:…	2.1.1.77	ko:K00573					ko00000,ko01000				1EQC7@1016,1HXFE@117743,4NFCU@976,COG2518@1,COG2518@2	H	Catalyzes the methyl esterification of L-isoaspartyl residues in peptides and proteins that result from spontaneous decomposition of normal L-aspartyl and L-asparaginyl residues. It plays a role in the repair and or degradation of damaged proteins
PG001_1_150	dnaE	GO:0003674,GO:0003824,GO:0003887,GO:0005575,GO:0005622,GO:0005623,GO:0005737,GO:0005829,GO:0006139,GO:0006259,GO:0006260,GO:0006725,GO:0006807,GO:0008150,GO:0008152,GO:0009058,GO:0009059,GO:0009360,GO:0009987,GO:0016740,GO:0016772,GO:0016779,GO:0018130,GO:0019438,GO:0032991,GO:0034061,GO:0034641,GO:0034645,GO:0034654,GO:0042575,GO:0043170,GO:0044237,GO:0044238,GO:0044249,GO:0044260,GO:0044271,GO:…	2.7.7.7	ko:K02337	ko00230,ko00240,ko01100,ko03030,ko03430,ko03440,map00230,map00240,map01100,map03030,map03430,map03440	M00260	R00375,R00376,R00377,R00378	RC02795	ko00000,ko00001,ko00002,ko01000,ko03032,ko03400				1ER7J@1016,1HXPM@117743,4NFA0@976,COG0587@1,COG0587@2	L	dna polymerase
PG001_1_151				ko:K02016,ko:K21572	ko02010,map02010	M00240			ko00000,ko00001,ko00002,ko02000	3.A.1.14,8.A.46.1,8.A.46.3			2G2NK@200643,4AW1N@815,4NIP6@976,COG0614@1,COG0614@2	P	SusD family
PG001_1_152													2FWW6@200643,4AWE3@815,4P258@976,COG4206@1,COG4206@2	H	TonB-linked outer membrane protein, SusC RagA family
PG001_1_153	dps	GO:0005575,GO:0005622,GO:0005623,GO:0005737,GO:0006139,GO:0006259,GO:0006725,GO:0006807,GO:0006950,GO:0007154,GO:0008150,GO:0008152,GO:0009605,GO:0009987,GO:0009991,GO:0031668,GO:0033554,GO:0034641,GO:0042262,GO:0043170,GO:0044237,GO:0044238,GO:0044260,GO:0044424,GO:0044464,GO:0046483,GO:0050896,GO:0051716,GO:0071496,GO:0071704,GO:0090304,GO:1901360		ko:K04047					ko00000,ko03036				1ERK2@1016,1I1BH@117743,4NQDD@976,COG0783@1,COG0783@2	P	Belongs to the Dps family
PG001_1_155													1ERFW@1016,1IBVR@117743,4NWB3@976,COG3209@1,COG3209@2	M	COG3209 Rhs family protein
PG001_1_156													1EQGU@1016,1IEBA@117743,4NEV1@976,COG1916@1,COG1916@2
PG001_1_157													1ERH5@1016,1I2YX@117743,4NSEY@976,COG2318@1,COG2318@2	S	DinB superfamily
PG001_1_158	MdlB			ko:K06147,ko:K18890	ko02010,map02010	M00707			ko00000,ko00001,ko00002,ko02000	3.A.1.106,3.A.1.106.13,3.A.1.106.5,3.A.1.109,3.A.1.21			1EQQB@1016,1HY1E@117743,4NEAG@976,COG1132@1,COG1132@2	V	Psort location CytoplasmicMembrane, score 10.00
PG001_1_159	mltD			ko:K08307,ko:K12204					ko00000,ko01000,ko01011,ko02044	3.A.7.10.1,3.A.7.9.1			1ERR3@1016,1HYXP@117743,4NEKW@976,COG0741@1,COG0741@2,COG1388@1,COG1388@2	M	Transglycosylase SLT domain protein
PG001_1_160	ubiA		2.5.1.39,2.5.1.42	ko:K03179,ko:K17105	ko00130,ko00564,ko01100,ko01110,map00130,map00564,map01100,map01110	M00117	R04520,R05000,R05615	RC00209,RC01171,RC02895	ko00000,ko00001,ko00002,ko01000,ko01006				1ER6W@1016,1HX57@117743,4NGNA@976,COG0382@1,COG0382@2	H	Prenyltransferase, UbiA family
PG001_1_161	rsgA		3.1.3.100	ko:K06949	ko00730,ko01100,map00730,map01100		R00615,R02135	RC00002,RC00017	ko00000,ko00001,ko01000,ko03009				1EQ16@1016,1HX6Y@117743,4NE5H@976,COG1162@1,COG1162@2	S	One of several proteins that assist in the late maturation steps of the functional core of the 30S ribosomal subunit. Helps release RbfA from mature subunits. May play a role in the assembly of ribosomal proteins into the subunit. Circularly permuted GTPase that catalyzes slow GTP hydrolysis, GTPase activity is stimulated by the 30S ribosomal subunit
PG001_1_162													1ES2M@1016,1I91Q@117743,2CCYF@1,2Z9C3@2,4NGNP@976
PG001_1_163	cvpA			ko:K03558					ko00000				1ERQ1@1016,1I2B6@117743,4NRG9@976,COG1286@1,COG1286@2	S	CvpA family
PG001_1_164													1ER4M@1016,1I0I2@117743,2DBFN@1,2Z8ZF@2,4NGEI@976
PG001_1_166				ko:K06903					ko00000				1ERRP@1016,1IJ4Z@117743,4NSZN@976,COG3628@1,COG3628@2	S	Gene 25-like lysozyme
PG001_1_167													1ESI7@1016,1I1RI@117743,2DBPA@1,2ZA88@2,4NK9C@976	S	Psort location Cytoplasmic, score 8.96
PG001_2_2													1ERCC@1016,1HWKC@117743,4NEVD@976,COG3064@1,COG3064@2	M	membrane
PG001_2_3													1EQSC@1016,1HXNY@117743,4NE6G@976,COG2885@1,COG2885@2	M	Belongs to the ompA family
PG001_2_4	tatC	GO:0003674,GO:0005215,GO:0005575,GO:0005623,GO:0005886,GO:0006810,GO:0006886,GO:0008104,GO:0008150,GO:0008320,GO:0008565,GO:0009977,GO:0015031,GO:0015291,GO:0015399,GO:0015405,GO:0015450,GO:0015833,GO:0016020,GO:0022804,GO:0022857,GO:0022884,GO:0032991,GO:0033036,GO:0033281,GO:0034613,GO:0042886,GO:0042887,GO:0043953,GO:0044425,GO:0044459,GO:0044464,GO:0045184,GO:0046907,GO:0051179,GO:0051234,GO:…		ko:K03118	ko03060,ko03070,map03060,map03070	M00336			ko00000,ko00001,ko00002,ko02044	2.A.64			1EQZX@1016,1HYNB@117743,4NEKM@976,COG0805@1,COG0805@2	U	Part of the twin-arginine translocation (Tat) system that transports large folded proteins containing a characteristic twin-arginine motif in their signal peptide across membranes
PG001_2_5													1ERDS@1016,1I1Y7@117743,2A4S4@1,30TDJ@2,4NNPB@976	S	Psort location Cytoplasmic, score 8.96
PG001_2_6	lptB	GO:0003674,GO:0003824,GO:0005215,GO:0005319,GO:0005575,GO:0005623,GO:0005886,GO:0006810,GO:0006869,GO:0008150,GO:0010876,GO:0015221,GO:0015399,GO:0015405,GO:0015437,GO:0015920,GO:0016020,GO:0016021,GO:0016462,GO:0016787,GO:0016817,GO:0016818,GO:0016887,GO:0017111,GO:0022804,GO:0022857,GO:0022884,GO:0031224,GO:0032991,GO:0033036,GO:0034040,GO:0042623,GO:0042626,GO:0043190,GO:0043492,GO:0044425,GO:…		ko:K01990,ko:K06861	ko02010,map02010	M00254,M00320			ko00000,ko00001,ko00002,ko01000,ko02000	1.B.42.1,3.A.1			1ER28@1016,1HX61@117743,4NDUG@976,COG1137@1,COG1137@2	S	atp-binding protein
PG001_2_7	pepT	GO:0005575,GO:0005622,GO:0005623,GO:0005737,GO:0006508,GO:0006807,GO:0008150,GO:0008152,GO:0019538,GO:0043170,GO:0044238,GO:0044424,GO:0044464,GO:0071704,GO:1901564	3.4.11.4	ko:K01258					ko00000,ko01000,ko01002				1EQ6B@1016,1HWV8@117743,4NE7N@976,COG2195@1,COG2195@2	E	Cleaves the N-terminal amino acid of tripeptides
PG001_2_8	aspC		2.6.1.1	ko:K00812	ko00220,ko00250,ko00270,ko00330,ko00350,ko00360,ko00400,ko00401,ko00950,ko00960,ko01100,ko01110,ko01130,ko01210,ko01230,map00220,map00250,map00270,map00330,map00350,map00360,map00400,map00401,map00950,map00960,map01100,map01110,map01130,map01210,map01230		R00355,R00694,R00734,R00896,R02433,R02619,R05052	RC00006	ko00000,ko00001,ko01000,ko01007			iHN637.CLJU_RS10450	1EQJD@1016,1HY78@117743,4NG6G@976,COG0436@1,COG0436@2	E	Aminotransferase
PG001_2_9	pfkA		2.7.1.11,2.7.1.90	ko:K00850,ko:K21071	ko00010,ko00030,ko00051,ko00052,ko00680,ko01100,ko01110,ko01120,ko01130,ko01200,ko01230,ko03018,ko04152,ko05230,map00010,map00030,map00051,map00052,map00680,map01100,map01110,map01120,map01130,map01200,map01230,map03018,map04152,map05230	M00001,M00345	R00756,R00764,R02073,R03236,R03237,R03238,R03239,R04779	RC00002,RC00017	ko00000,ko00001,ko00002,ko01000,ko01009,ko03019				1EQ96@1016,1HWWG@117743,4NF8F@976,COG0205@1,COG0205@2	F	Catalyzes the phosphorylation of D-fructose 6-phosphate to fructose 1,6-bisphosphate by ATP, the first committing step of glycolysis
PG001_2_10	gapA	GO:0000166,GO:0003674,GO:0003824,GO:0004365,GO:0005488,GO:0005575,GO:0005622,GO:0005623,GO:0005737,GO:0005829,GO:0005975,GO:0006082,GO:0006090,GO:0006091,GO:0006096,GO:0006139,GO:0006163,GO:0006164,GO:0006165,GO:0006725,GO:0006732,GO:0006733,GO:0006753,GO:0006754,GO:0006757,GO:0006793,GO:0006796,GO:0006807,GO:0008150,GO:0008152,GO:0009056,GO:0009058,GO:0009108,GO:0009117,GO:0009123,GO:0009124,GO:…	1.2.1.12	ko:K00134	ko00010,ko00710,ko01100,ko01110,ko01120,ko01130,ko01200,ko01230,ko04066,ko05010,map00010,map00710,map01100,map01110,map01120,map01130,map01200,map01230,map04066,map05010	M00001,M00002,M00003,M00165,M00166,M00308,M00552	R01061	RC00149	ko00000,ko00001,ko00002,ko01000,ko04131,ko04147			iAPECO1_1312.APECO1_847,iPC815.YPO2157,iUTI89_1310.UTI89_C1975,ic_1306.c2184	1EQZ9@1016,1HYY3@117743,4NEMF@976,COG0057@1,COG0057@2	C	Belongs to the glyceraldehyde-3-phosphate dehydrogenase family
PG001_2_11	gspK	GO:0003674,GO:0003824,GO:0006793,GO:0006796,GO:0008150,GO:0008152,GO:0009987,GO:0016301,GO:0016310,GO:0016740,GO:0016772,GO:0016773,GO:0044237,GO:0047931	2.7.1.8	ko:K18676	ko00520,ko01100,map00520,map01100		R01961	RC00002,RC00017	ko00000,ko00001,ko01000				1EQXK@1016,1HXM2@117743,4NEV4@976,COG2971@1,COG2971@2	G	Psort location Cytoplasmic, score 8.96
PG001_2_12	dck												1EQFG@1016,1HXE9@117743,4NFA8@976,COG1428@1,COG1428@2	F	deoxynucleoside kinase
PG001_2_13	lrp			ko:K03719,ko:K05800					ko00000,ko03000,ko03036				1ERTH@1016,1I2AJ@117743,4NNH2@976,COG1522@1,COG1522@2	K	Transcriptional regulator
PG001_2_14	menE		6.2.1.26	ko:K01911	ko00130,ko01100,ko01110,map00130,map01100,map01110	M00116	R04030	RC00004,RC00014	ko00000,ko00001,ko00002,ko01000				1EQK4@1016,1HX5P@117743,4NEXK@976,COG0318@1,COG0318@2	IQ	O-succinylbenzoic acid--CoA ligase
PG001_2_15	msbA			ko:K02021,ko:K06147,ko:K06148,ko:K11085	ko02010,map02010				ko00000,ko00001,ko01000,ko02000	3.A.1,3.A.1.106,3.A.1.109,3.A.1.110,3.A.1.112,3.A.1.113,3.A.1.117,3.A.1.21			1EQP2@1016,1HWWR@117743,4NE2D@976,COG1132@1,COG1132@2	V	K11085 ATP-binding cassette, subfamily B, bacterial MsbA
PG001_2_16	draG												1EQ6W@1016,1I6X3@117743,4NGM2@976,COG1397@1,COG1397@2	O	ADP-ribosylglycohydrolase
PG001_2_17	dnaN		2.7.7.7	ko:K02338	ko00230,ko00240,ko01100,ko03030,ko03430,ko03440,map00230,map00240,map01100,map03030,map03430,map03440	M00260	R00375,R00376,R00377,R00378	RC02795	ko00000,ko00001,ko00002,ko01000,ko03032,ko03400				1EQ34@1016,1HX2U@117743,4NESB@976,COG0592@1,COG0592@2	L	Confers DNA tethering and processivity to DNA polymerases and other proteins. Acts as a clamp, forming a ring around DNA (a reaction catalyzed by the clamp-loading complex) which diffuses in an ATP-independent manner freely and bidirectionally along dsDNA. Initially characterized for its ability to contact the catalytic subunit of DNA polymerase III (Pol III), a complex, multichain enzyme respons…
PG001_2_18													1EQAJ@1016,1HYR3@117743,4NFI9@976,COG1368@1,COG1368@2	M	Psort location CytoplasmicMembrane, score 10.00
PG001_2_19	ywfO	GO:0003674,GO:0003824,GO:0006139,GO:0006163,GO:0006195,GO:0006203,GO:0006725,GO:0006753,GO:0006793,GO:0006796,GO:0006807,GO:0008150,GO:0008152,GO:0008832,GO:0009056,GO:0009058,GO:0009117,GO:0009141,GO:0009143,GO:0009144,GO:0009146,GO:0009151,GO:0009155,GO:0009166,GO:0009200,GO:0009204,GO:0009215,GO:0009217,GO:0009262,GO:0009264,GO:0009394,GO:0009987,GO:0016787,GO:0016788,GO:0016793,GO:0018130,GO:…		ko:K06885					ko00000				1EQ1V@1016,1HXQF@117743,4NE1T@976,COG1078@1,COG1078@2	S	HD domain protein
PG001_2_20	lpxD		2.3.1.191	ko:K02536	ko00540,ko01100,map00540,map01100	M00060	R04550	RC00039,RC00166	ko00000,ko00001,ko00002,ko01000,ko01005				1EQ7M@1016,1HWJD@117743,4NE5G@976,COG1044@1,COG1044@2	M	Catalyzes the N-acylation of UDP-3-O-acylglucosamine using 3-hydroxyacyl-ACP as the acyl donor. Is involved in the biosynthesis of lipid A, a phosphorylated glycolipid that anchors the lipopolysaccharide to the outer membrane of the cell
PG001_2_21	fabZ	GO:0003674,GO:0003824,GO:0016829,GO:0016835,GO:0016836,GO:0019171	3.5.1.108,4.2.1.59	ko:K02372,ko:K02535,ko:K13599,ko:K16363	ko00061,ko00540,ko00780,ko01100,ko01212,ko02020,map00061,map00540,map00780,map01100,map01212,map02020	M00060,M00083,M00498,M00572	R04428,R04535,R04537,R04544,R04568,R04587,R04954,R04965,R07764,R10117,R10121	RC00166,RC00300,RC00831,RC01095	ko00000,ko00001,ko00002,ko01000,ko01004,ko01005,ko02022				1EQ72@1016,1HXC5@117743,4NEJ3@976,COG0764@1,COG0764@2,COG0774@1,COG0774@2	IM	Catalyzes the hydrolysis of UDP-3-O-myristoyl-N- acetylglucosamine to form UDP-3-O-myristoylglucosamine and acetate, the committed step in lipid A biosynthesis
PG001_2_22	lpxA		2.3.1.129	ko:K00677	ko00540,ko01100,ko01503,map00540,map01100,map01503	M00060	R04567	RC00039,RC00055	ko00000,ko00001,ko00002,ko01000,ko01005				1ER31@1016,1HWK9@117743,4NEBA@976,COG1043@1,COG1043@2	M	Involved in the biosynthesis of lipid A, a phosphorylated glycolipid that anchors the lipopolysaccharide to the outer membrane of the cell
PG001_2_23	efp	GO:0003674,GO:0003676,GO:0003723,GO:0003746,GO:0005488,GO:0005575,GO:0005622,GO:0005623,GO:0005737,GO:0006412,GO:0006414,GO:0006518,GO:0006807,GO:0008135,GO:0008150,GO:0008152,GO:0009058,GO:0009059,GO:0009987,GO:0010467,GO:0019538,GO:0034641,GO:0034645,GO:0040007,GO:0043043,GO:0043170,GO:0043603,GO:0043604,GO:0044237,GO:0044238,GO:0044249,GO:0044260,GO:0044267,GO:0044271,GO:0044424,GO:0044464,GO:…		ko:K02356					ko00000,ko03012				1EQNX@1016,1HY4S@117743,4NDXA@976,COG0231@1,COG0231@2	J	Involved in peptide bond synthesis. Stimulates efficient translation and peptide-bond synthesis on native or reconstituted 70S ribosomes in vitro. Probably functions indirectly by altering the affinity of the ribosome for aminoacyl-tRNA, thus increasing their reactivity as acceptors for peptidyl transferase
PG001_2_24	lpxD		2.3.1.191	ko:K02536	ko00540,ko01100,map00540,map01100	M00060	R04550	RC00039,RC00166	ko00000,ko00001,ko00002,ko01000,ko01005				1EQUU@1016,1HXWG@117743,4NFXA@976,COG1044@1,COG1044@2	I	UDP-3-O- 3-hydroxymyristoyl glucosamine N-acyltransferase
PG001_2_25	ftsE	GO:0000166,GO:0003674,GO:0005488,GO:0005524,GO:0005575,GO:0005622,GO:0005623,GO:0005737,GO:0005886,GO:0008144,GO:0008150,GO:0009898,GO:0009987,GO:0016020,GO:0017076,GO:0019897,GO:0019898,GO:0030554,GO:0031234,GO:0032153,GO:0032553,GO:0032555,GO:0032559,GO:0035639,GO:0036094,GO:0042221,GO:0043167,GO:0043168,GO:0044424,GO:0044425,GO:0044459,GO:0044464,GO:0046677,GO:0050896,GO:0051301,GO:0071944,GO:…		ko:K09812	ko02010,map02010	M00256			ko00000,ko00001,ko00002,ko02000,ko03036	3.A.1.140			1EQCB@1016,1HY06@117743,4NEP2@976,COG2884@1,COG2884@2	D	cell division ATP-binding protein FtsE
PG001_2_26			1.1.1.399,1.1.1.95	ko:K00058	ko00260,ko00680,ko01100,ko01120,ko01130,ko01200,ko01230,map00260,map00680,map01100,map01120,map01130,map01200,map01230	M00020	R01513	RC00031	ko00000,ko00001,ko00002,ko01000,ko04147				1EQ9W@1016,1HWXS@117743,4NDVN@976,COG0111@1,COG0111@2	C	D-isomer specific 2-hydroxyacid dehydrogenase
PG001_2_27													1ES1V@1016,1IK3M@117743,28UU7@1,2ZGYB@2,4P770@976
PG001_2_28	tadA	GO:0002097,GO:0002100,GO:0003674,GO:0003824,GO:0004000,GO:0005488,GO:0006139,GO:0006382,GO:0006396,GO:0006399,GO:0006400,GO:0006725,GO:0006807,GO:0008033,GO:0008150,GO:0008152,GO:0008251,GO:0008270,GO:0009451,GO:0009987,GO:0010467,GO:0016070,GO:0016553,GO:0016787,GO:0016810,GO:0016814,GO:0019239,GO:0034470,GO:0034641,GO:0034660,GO:0043167,GO:0043169,GO:0043170,GO:0043412,GO:0044237,GO:0044238,GO:…	3.4.17.13,3.5.4.1,3.5.4.3,3.5.4.33,3.8.1.5,6.3.4.19	ko:K01297,ko:K01485,ko:K01487,ko:K01563,ko:K04075,ko:K11991	ko00230,ko00240,ko00330,ko00361,ko00625,ko01100,ko01120,map00230,map00240,map00330,map00361,map00625,map01100,map01120		R00974,R01411,R01676,R02922,R05284,R05367,R05368,R05369,R05370,R07669,R07670,R09597,R10223	RC00074,RC00204,RC00477,RC00514,RC00809,RC01317,RC01340,RC01341,RC02013,RC02633,RC02634	ko00000,ko00001,ko01000,ko01002,ko01011,ko03016				1ES0Y@1016,1I17S@117743,4NNJ2@976,COG0590@1,COG0590@2	FJ	Catalyzes the deamination of adenosine to inosine at the wobble position 34 of tRNA(Arg2)
PG001_2_29													1EQEH@1016,1IK3K@117743,4PNDV@976,COG2831@1,COG2831@2	U	hemolysin activation secretion protein
PG001_2_30	rsfS	GO:0003674,GO:0005488,GO:0005575,GO:0005622,GO:0005623,GO:0005737,GO:0005829,GO:0006417,GO:0008150,GO:0009889,GO:0009890,GO:0009892,GO:0010468,GO:0010556,GO:0010558,GO:0010605,GO:0010608,GO:0010629,GO:0017148,GO:0019222,GO:0031323,GO:0031324,GO:0031326,GO:0031327,GO:0032268,GO:0032269,GO:0034248,GO:0034249,GO:0043021,GO:0043023,GO:0044087,GO:0044424,GO:0044444,GO:0044464,GO:0044877,GO:0048519,GO:…	2.7.7.18	ko:K00969,ko:K09710	ko00760,ko01100,map00760,map01100	M00115	R00137,R03005	RC00002	ko00000,ko00001,ko00002,ko01000,ko03009				1ERWY@1016,1I1ZH@117743,4NSKK@976,COG0799@1,COG0799@2	J	Functions as a ribosomal silencing factor. Interacts with ribosomal protein L14 (rplN), blocking formation of intersubunit bridge B8. Prevents association of the 30S and 50S ribosomal subunits and the formation of functional ribosomes, thus repressing translation
PG001_2_31	ftsH			ko:K03798		M00742			ko00000,ko00002,ko01000,ko01002,ko03110				1EQ78@1016,1HXSC@117743,4NF0E@976,COG0465@1,COG0465@2	O	Acts as a processive, ATP-dependent zinc metallopeptidase for both cytoplasmic and membrane proteins. Plays a role in the quality control of integral membrane proteins
PG001_2_32	ispB	GO:0003674,GO:0003824,GO:0004659,GO:0005488,GO:0005515,GO:0005575,GO:0005622,GO:0005623,GO:0005737,GO:0005829,GO:0006066,GO:0006629,GO:0006720,GO:0006732,GO:0006733,GO:0006743,GO:0006744,GO:0008150,GO:0008152,GO:0008299,GO:0008610,GO:0009058,GO:0009108,GO:0009987,GO:0016093,GO:0016094,GO:0016740,GO:0016765,GO:0042180,GO:0042181,GO:0042802,GO:0044237,GO:0044238,GO:0044249,GO:0044255,GO:0044281,GO:…	2.5.1.30,2.5.1.90	ko:K00805,ko:K02523	ko00900,ko01110,map00900,map01110		R09247,R09248	RC00279	ko00000,ko00001,ko01000,ko01006			iYL1228.KPN_03597,ic_1306.c3945	1EQBW@1016,1HWY7@117743,4NET2@976,COG0142@1,COG0142@2	H	Belongs to the FPP GGPP synthase family
PG001_2_33													1EQ6K@1016,1IJ0T@117743,2DP1D@1,3304P@2,4NWC6@976	S	HmuY protein
PG001_2_34													1ERGV@1016,1IJ0S@117743,2DMZZ@1,32UNP@2,4NSEV@976	S	HmuY protein
PG001_2_35				ko:K16089					ko00000,ko02000	1.B.14.1,1.B.14.10			1EQI7@1016,1I1QJ@117743,4NET0@976,COG1629@1,COG4771@2	P	TonB-dependent receptor
PG001_2_36													1ESCI@1016,1IF5N@117743,2A3Z1@1,30SHG@2,4PEJY@976	S	Psort location CytoplasmicMembrane, score 9.82
PG001_2_37	ybeY	GO:0000469,GO:0000478,GO:0003674,GO:0003824,GO:0004518,GO:0004519,GO:0004521,GO:0004540,GO:0005488,GO:0006139,GO:0006355,GO:0006364,GO:0006396,GO:0006412,GO:0006518,GO:0006725,GO:0006807,GO:0006950,GO:0008150,GO:0008152,GO:0009058,GO:0009059,GO:0009266,GO:0009408,GO:0009628,GO:0009889,GO:0009987,GO:0010467,GO:0010468,GO:0010556,GO:0016070,GO:0016072,GO:0016151,GO:0016787,GO:0016788,GO:0016892,GO:…	2.6.99.2,3.5.4.5	ko:K01489,ko:K03474,ko:K03595,ko:K07042	ko00240,ko00750,ko00983,ko01100,map00240,map00750,map00983,map01100	M00124	R01878,R02485,R05838,R08221	RC00074,RC00514,RC01476	ko00000,ko00001,ko00002,ko01000,ko03009,ko03029				1ERY4@1016,1I2W7@117743,4NS93@976,COG0319@1,COG0319@2	S	Single strand-specific metallo-endoribonuclease involved in late-stage 70S ribosome quality control and in maturation of the 3' terminus of the 16S rRNA
PG001_2_38	cap												1EQFR@1016,1HWQF@117743,4NDZ0@976,COG2244@1,COG2244@2	S	Polysaccharide biosynthesis protein
PG001_2_39	radA			ko:K04485					ko00000,ko03400				1ER3J@1016,1HY3T@117743,4NEYA@976,COG1066@1,COG1066@2	O	DNA-dependent ATPase involved in processing of recombination intermediates, plays a role in repairing DNA breaks. Stimulates the branch migration of RecA-mediated strand transfer reactions, allowing the 3' invading strand to extend heteroduplex DNA faster. Binds ssDNA in the presence of ADP but not other nucleotides, has ATPase activity that is stimulated by ssDNA and various branched DNA structu…
PG001_2_40	rfbA	GO:0000271,GO:0000287,GO:0003674,GO:0003824,GO:0005488,GO:0005575,GO:0005618,GO:0005623,GO:0005886,GO:0005975,GO:0005976,GO:0005996,GO:0006006,GO:0006139,GO:0006220,GO:0006725,GO:0006753,GO:0006793,GO:0006796,GO:0006807,GO:0008150,GO:0008152,GO:0008879,GO:0009058,GO:0009059,GO:0009117,GO:0009141,GO:0009147,GO:0009200,GO:0009211,GO:0009219,GO:0009225,GO:0009226,GO:0009262,GO:0009394,GO:0009987,GO:…	2.7.7.24	ko:K00973	ko00521,ko00523,ko00525,ko01130,map00521,map00523,map00525,map01130	M00793	R02328	RC00002	ko00000,ko00001,ko00002,ko01000			iNJ661.Rv0334	1EQ0K@1016,1HWWH@117743,4NE1U@976,COG1209@1,COG1209@2	H	Catalyzes the formation of dTDP-glucose, from dTTP and glucose 1-phosphate, as well as its pyrophosphorolysis
PG001_2_41													1ERMH@1016,1I2NG@117743,4NME8@976,COG0639@1,COG0639@2	T	Psort location Cytoplasmic, score 8.96
PG001_2_42	ddpX	GO:0003674,GO:0003824,GO:0004180,GO:0004181,GO:0006508,GO:0006807,GO:0006950,GO:0008150,GO:0008152,GO:0008233,GO:0008235,GO:0008237,GO:0008238,GO:0009046,GO:0009605,GO:0009991,GO:0016787,GO:0019538,GO:0031667,GO:0042594,GO:0043170,GO:0044238,GO:0050896,GO:0070011,GO:0071704,GO:0140096,GO:1901564	3.4.13.22	ko:K07282,ko:K08641	ko01502,ko02020,map01502,map02020	M00651			ko00000,ko00001,ko00002,ko01000,ko01002,ko01011,ko01504				1EQFD@1016,1I1V9@117743,4NE2K@976,COG2173@1,COG2173@2	M	Catalyzes hydrolysis of the D-alanyl-D-alanine dipeptide
PG001_2_43	lysA		4.1.1.20	ko:K01586	ko00300,ko01100,ko01110,ko01120,ko01130,ko01230,map00300,map01100,map01110,map01120,map01130,map01230	M00016,M00525,M00526,M00527	R00451	RC00299	ko00000,ko00001,ko00002,ko01000				1EQAX@1016,1HXB7@117743,4NE7X@976,COG0019@1,COG0019@2	E	Specifically catalyzes the decarboxylation of meso- diaminopimelate (meso-DAP) to L-lysine
PG001_2_44													1ER9M@1016,1HYDM@117743,28NRS@1,2ZBQZ@2,4NMM5@976
PG001_2_45	smpB	GO:0003674,GO:0003676,GO:0003723,GO:0005488,GO:0005575,GO:0005622,GO:0005623,GO:0005737,GO:0005829,GO:0006464,GO:0006807,GO:0008150,GO:0008152,GO:0009987,GO:0019538,GO:0036211,GO:0043170,GO:0043412,GO:0044237,GO:0044238,GO:0044260,GO:0044267,GO:0044424,GO:0044444,GO:0044464,GO:0070930,GO:0071704,GO:0097159,GO:1901363,GO:1901564		ko:K03664					ko00000				1ER8J@1016,1I191@117743,4NNJU@976,COG0691@1,COG0691@2	J	the 2 termini fold to resemble tRNA(Ala) and it encodes a tag peptide , a short internal open reading frame. During trans-translation Ala- aminoacylated tmRNA acts like a tRNA, entering the A-site of stalled ribosomes, displacing the stalled mRNA. The ribosome then switches to translate the ORF on the tmRNA
PG001_2_46													1ES89@1016,1IAJP@117743,2E1V4@1,32X4G@2,4NTMM@976
PG001_2_47	sufS		2.8.1.7,4.4.1.16	ko:K11717	ko00450,ko01100,map00450,map01100		R03599,R11528	RC00961,RC01789,RC02313	ko00000,ko00001,ko01000				1EQHP@1016,1HWSI@117743,4NDUB@976,COG0520@1,COG0520@2	E	Catalyzes the removal of elemental sulfur and selenium atoms from L-cysteine, L-cystine, L-selenocysteine, and L- selenocystine to produce L-alanine
PG001_2_48													1ERFD@1016,1IK3R@117743,4PNDZ@976,COG3063@1,COG3063@2	NU	Tetratricopeptide repeat protein
PG001_2_49													1ERR9@1016,1IEYA@117743,4PEDX@976,COG0330@1,COG0330@2	O	SPFH Band 7 PHB domain protein
PG001_2_50													1EQGM@1016,1IEB9@117743,2A37E@1,30RP0@2,4PDXE@976
PG001_2_51													1EQGM@1016,1IEB9@117743,2A37E@1,30RP0@2,4PDXE@976
PG001_2_52													1IAGR@117743,2DZZG@1,32VNZ@2,4PGPF@976
PG001_2_53													1ESE8@1016,1I2AT@117743,4NRVQ@976,COG1479@1,COG1479@2	S	Protein of unknown function DUF262
PG001_2_54	carB	GO:0000050,GO:0003674,GO:0003824,GO:0004087,GO:0004088,GO:0005575,GO:0005622,GO:0005623,GO:0005737,GO:0006082,GO:0006520,GO:0006525,GO:0006526,GO:0006807,GO:0008150,GO:0008152,GO:0008652,GO:0009058,GO:0009064,GO:0009084,GO:0009987,GO:0016053,GO:0016874,GO:0016879,GO:0016884,GO:0019627,GO:0019752,GO:0034641,GO:0043436,GO:0043603,GO:0043604,GO:0044237,GO:0044238,GO:0044249,GO:0044271,GO:0044281,GO:…	6.3.5.5	ko:K01955	ko00240,ko00250,ko01100,map00240,map00250,map01100	M00051	R00256,R00575,R01395,R10948,R10949	RC00002,RC00010,RC00043,RC02750,RC02798,RC03314	ko00000,ko00001,ko00002,ko01000			iAF987.Gmet_0661	1EQKV@1016,1HWPA@117743,4NEQ0@976,COG0458@1,COG0458@2	F	carbamoyl phosphate synthase large subunit
PG001_2_55													1ERAC@1016,1IIKJ@117743,4NP3T@976,COG1670@1,COG1670@2	J	Acetyltransferase (GNAT) family
PG001_2_56													2FRRJ@200643,4NMNX@976,COG1479@1,COG1479@2	S	Protein of unknown function DUF262
PG001_2_57													2G2EQ@200643,4P3U6@976,COG1479@1,COG1479@2	S	Protein of unknown function DUF262
PG001_2_58													1ES9G@1016,1IF41@117743,2AAST@1,3105B@2,4PEIJ@976
PG001_2_59													2A0YE@1,2FZ89@200643,30P3N@2,4AUWQ@815,4PBMI@976
PG001_2_60	argS	GO:0003674,GO:0003824,GO:0004812,GO:0004814,GO:0005575,GO:0005622,GO:0005623,GO:0005737,GO:0006082,GO:0006139,GO:0006399,GO:0006412,GO:0006418,GO:0006420,GO:0006518,GO:0006520,GO:0006725,GO:0006807,GO:0008150,GO:0008152,GO:0009058,GO:0009059,GO:0009987,GO:0010467,GO:0016070,GO:0016874,GO:0016875,GO:0019538,GO:0019752,GO:0034641,GO:0034645,GO:0034660,GO:0043038,GO:0043039,GO:0043043,GO:0043170,GO:…	6.1.1.19	ko:K01887	ko00970,map00970	M00359,M00360	R03646	RC00055,RC00523	ko00000,ko00001,ko00002,ko01000,ko01007,ko03016,ko03029				1EQZI@1016,1HY2B@117743,4NE7Q@976,COG0018@1,COG0018@2	J	Arginyl-tRNA synthetase
PG001_2_61	bioD	GO:0003674,GO:0003824,GO:0004141,GO:0005575,GO:0005622,GO:0005623,GO:0005737,GO:0005829,GO:0006082,GO:0006732,GO:0006766,GO:0006767,GO:0006768,GO:0006790,GO:0006807,GO:0008150,GO:0008152,GO:0009058,GO:0009102,GO:0009108,GO:0009110,GO:0009987,GO:0016053,GO:0016874,GO:0016879,GO:0016882,GO:0017144,GO:0018130,GO:0019752,GO:0032787,GO:0034641,GO:0042364,GO:0043436,GO:0043603,GO:0043604,GO:0044237,GO:…	2.1.1.197,6.3.3.3	ko:K01935,ko:K02169	ko00780,ko01100,map00780,map01100	M00123,M00572,M00573,M00577	R03182,R09543	RC00003,RC00460,RC00868	ko00000,ko00001,ko00002,ko01000				1ER49@1016,1HZ59@117743,4NGKI@976,COG0132@1,COG0132@2	H	Catalyzes a mechanistically unusual reaction, the ATP- dependent insertion of CO2 between the N7 and N8 nitrogen atoms of 7,8-diaminopelargonic acid (DAPA) to form an ureido ring
PG001_2_62	mdh		1.1.1.37	ko:K00024	ko00020,ko00270,ko00620,ko00630,ko00680,ko00710,ko00720,ko01100,ko01110,ko01120,ko01130,ko01200,map00020,map00270,map00620,map00630,map00680,map00710,map00720,map01100,map01110,map01120,map01130,map01200	M00009,M00011,M00012,M00168,M00173,M00346,M00374,M00620,M00740	R00342,R07136	RC00031	ko00000,ko00001,ko00002,ko01000				1EQ5Y@1016,1HWSA@117743,4NEJ7@976,COG0039@1,COG0039@2	C	Catalyzes the reversible oxidation of malate to oxaloacetate
PG001_2_63													1ETHE@1016,1HZ25@117743,28KS0@1,2ZA9G@2,4NUKU@976	S	Protein of unknown function, DUF481
PG001_2_64													1EQ3W@1016,1HX3N@117743,4NF3K@976,COG1150@1,COG1150@2	C	Psort location CytoplasmicMembrane, score
PG001_2_65	ttg2C			ko:K02067	ko02010,map02010	M00210,M00669,M00670			ko00000,ko00001,ko00002,ko02000	3.A.1.27			1EQMB@1016,1HXN5@117743,4NHT9@976,COG1463@1,COG1463@2	Q	Virulence factor Mce family protein
PG001_2_66	amiA		3.5.1.28	ko:K01448	ko01503,map01503	M00727	R04112	RC00064,RC00141	ko00000,ko00001,ko00002,ko01000,ko01011,ko03036				1EQUV@1016,1HX7G@117743,4NGKC@976,COG0860@1,COG0860@2	M	N-acetylmuramoyl-L-alanine amidase
PG001_2_67	ligA	GO:0003674,GO:0003824,GO:0003909,GO:0003911,GO:0005575,GO:0005622,GO:0005623,GO:0005737,GO:0005829,GO:0006139,GO:0006259,GO:0006266,GO:0006281,GO:0006284,GO:0006288,GO:0006725,GO:0006807,GO:0006950,GO:0006974,GO:0008150,GO:0008152,GO:0009987,GO:0016874,GO:0016886,GO:0033554,GO:0034641,GO:0043170,GO:0044237,GO:0044238,GO:0044260,GO:0044424,GO:0044444,GO:0044464,GO:0046483,GO:0050896,GO:0051103,GO:…	6.5.1.2	ko:K01972,ko:K10754	ko03030,ko03410,ko03420,ko03430,map03030,map03410,map03420,map03430	M00289,M00295	R00382	RC00005	ko00000,ko00001,ko00002,ko01000,ko03032,ko03400				1EQ8Y@1016,1HXSG@117743,4NE2X@976,COG0272@1,COG0272@2	L	DNA ligase that catalyzes the formation of phosphodiester linkages between 5'-phosphoryl and 3'-hydroxyl groups in double-stranded DNA using NAD as a coenzyme and as the energy source for the reaction. It is essential for DNA replication and repair of damaged DNA
PG001_2_68													1EQW7@1016,1HXS2@117743,4NFWD@976,COG1452@1,COG1452@2	M	Psort location OuterMembrane, score 9.49
PG001_2_69	der	GO:0000027,GO:0000166,GO:0001882,GO:0001883,GO:0003674,GO:0003824,GO:0003924,GO:0005488,GO:0005515,GO:0005525,GO:0005575,GO:0005622,GO:0005623,GO:0005737,GO:0005829,GO:0006996,GO:0008150,GO:0009987,GO:0016043,GO:0016462,GO:0016787,GO:0016817,GO:0016818,GO:0017076,GO:0017111,GO:0019001,GO:0022607,GO:0022613,GO:0022618,GO:0032549,GO:0032550,GO:0032553,GO:0032555,GO:0032561,GO:0032794,GO:0034622,GO:…		ko:K03977					ko00000,ko03009				1EQA7@1016,1HXD2@117743,4NE2J@976,COG1160@1,COG1160@2	S	GTPase that plays an essential role in the late steps of ribosome biogenesis
PG001_2_70				ko:K07075					ko00000				1ES6F@1016,1I457@117743,4NV8X@976,COG1669@1,COG1669@2	S	Nucleotidyltransferase domain
PG001_2_71													1ESBW@1016,1I441@117743,4NSEC@976,COG2361@1,COG2361@2	S	Protein of unknown function DUF86
PG001_2_72	ddl		6.3.2.4	ko:K01921	ko00473,ko00550,ko01100,ko01502,map00473,map00550,map01100,map01502		R01150	RC00064,RC00141	ko00000,ko00001,ko01000,ko01011				1EQ17@1016,1HXXI@117743,4NE9P@976,COG1181@1,COG1181@2	F	Belongs to the D-alanine--D-alanine ligase family
PG001_2_73													1ERYE@1016,1I7RK@117743,4NNM9@976,COG4636@1,COG4636@2	S	Putative restriction endonuclease
PG001_2_74	coaD		2.7.7.3	ko:K00954	ko00770,ko01100,map00770,map01100	M00120	R03035	RC00002	ko00000,ko00001,ko00002,ko01000				1ER4C@1016,1I1BI@117743,4NM84@976,COG0669@1,COG0669@2	H	Reversibly transfers an adenylyl group from ATP to 4'- phosphopantetheine, yielding dephospho-CoA (dPCoA) and pyrophosphate
PG001_2_75	glmS	GO:0003674,GO:0003824,GO:0004360,GO:0005575,GO:0005622,GO:0005623,GO:0005737,GO:0005829,GO:0006002,GO:0006040,GO:0006047,GO:0006139,GO:0006464,GO:0006486,GO:0006487,GO:0006725,GO:0006793,GO:0006796,GO:0006807,GO:0008150,GO:0008152,GO:0008483,GO:0009058,GO:0009059,GO:0009100,GO:0009101,GO:0009225,GO:0009987,GO:0016740,GO:0016769,GO:0019538,GO:0019637,GO:0034641,GO:0034645,GO:0036211,GO:0043170,GO:…	2.6.1.16	ko:K00820	ko00250,ko00520,ko01100,ko01130,ko04931,map00250,map00520,map01100,map01130,map04931		R00768	RC00010,RC00163,RC02752	ko00000,ko00001,ko01000,ko01002			iAF987.Gmet_1487	1ER6Z@1016,1HX0U@117743,4NE8Q@976,COG0449@1,COG0449@2	M	Catalyzes the first step in hexosamine metabolism, converting fructose-6P into glucosamine-6P using glutamine as a nitrogen source
PG001_2_76	fadD		6.2.1.3	ko:K01897	ko00061,ko00071,ko01100,ko01212,ko02024,ko03320,ko04146,ko04216,ko04714,ko04920,map00061,map00071,map01100,map01212,map02024,map03320,map04146,map04216,map04714,map04920	M00086	R01280	RC00004,RC00014	ko00000,ko00001,ko00002,ko01000,ko01004,ko04147	4.C.1.1			1EQVK@1016,1HXQU@117743,4NEA4@976,COG1022@1,COG1022@2	I	amp-binding enzyme
PG001_2_77	ribF		2.7.1.26,2.7.7.2	ko:K07011,ko:K11753	ko00740,ko01100,ko01110,map00740,map01100,map01110	M00125	R00161,R00549	RC00002,RC00017	ko00000,ko00001,ko00002,ko01000				1ER60@1016,1HXQ5@117743,4NEI9@976,COG0196@1,COG0196@2	H	riboflavin biosynthesis protein
PG001_2_78	comEB		3.5.4.12	ko:K01493	ko00240,ko01100,map00240,map01100	M00429	R01663	RC00074	ko00000,ko00001,ko00002,ko01000,ko02044				1EQM2@1016,1I1AE@117743,4NM48@976,COG2131@1,COG2131@2	F	Cytidine and deoxycytidylate deaminase zinc-binding region
PG001_2_79	CP_0228		3.5.4.16	ko:K07164,ko:K22391	ko00790,ko01100,map00790,map01100	M00126	R00428,R04639,R05046,R05048	RC00263,RC00294,RC00323,RC00945,RC01188	ko00000,ko00001,ko00002,ko01000				1EQJ1@1016,1HX93@117743,4NE36@976,COG1579@1,COG1579@2	S	Zinc ribbon domain protein
PG001_2_80	yqfO		3.5.4.16	ko:K07164,ko:K22391	ko00790,ko01100,map00790,map01100	M00126	R00428,R04639,R05046,R05048	RC00263,RC00294,RC00323,RC00945,RC01188	ko00000,ko00001,ko00002,ko01000				1EQPN@1016,1HXRQ@117743,4NF51@976,COG0327@1,COG0327@2	C	Belongs to the GTP cyclohydrolase I type 2 NIF3 family
PG001_2_81			3.1.3.48	ko:K01104					ko00000,ko01000				1EQA3@1016,1I4TZ@117743,4NQ5E@976,COG2365@1,COG2365@2	T	Tyrosine phosphatase family
PG001_2_82	trmH		2.1.1.185,2.1.1.34	ko:K00556,ko:K03218,ko:K03437					ko00000,ko01000,ko03009,ko03016				1EQQK@1016,1HX2E@117743,4NFH3@976,COG0566@1,COG0566@2	J	Catalyzes the 2'-O methylation of guanosine at position 18 in tRNA
PG001_2_83	wecD												1ERWU@1016,1IJIN@117743,4PM0W@976,COG1247@1,COG1247@2	M	GNAT family
PG001_2_84			3.1.3.8	ko:K01083,ko:K02519	ko00562,map00562		R03371	RC00078	ko00000,ko00001,ko01000,ko03012,ko03029				1EQ2Y@1016,1I6B4@117743,4NX8D@976,COG3291@1,COG3291@2,COG5164@1,COG5164@2	K	Leucine rich repeats (6 copies)
PG001_2_85													1ERSH@1016,1I125@117743,4NITX@976,COG0642@1,COG0745@1,COG0745@2,COG2205@2,COG3292@1,COG3292@2	T	domain protein
PG001_2_86			3.2.1.52	ko:K12373	ko00511,ko00513,ko00520,ko00531,ko00603,ko00604,ko01100,ko04142,map00511,map00513,map00520,map00531,map00603,map00604,map01100,map04142	M00079	R00022,R06004,R11316	RC00049	ko00000,ko00001,ko00002,ko01000,ko03110		GH20		1ERA8@1016,1HXU1@117743,4NE08@976,COG3525@1,COG3525@2	G	hydrolase family 20, catalytic
PG001_2_87													1ERB8@1016,1IEVM@117743,2ZCC5@2,4NN4C@976,arCOG06169@1	S	Arylsulfotransferase (ASST)
PG001_2_88													1ERNM@1016,1I60C@117743,2A1EM@1,30PMX@2,4NNUG@976
PG001_2_89				ko:K21572					ko00000,ko02000	8.A.46.1,8.A.46.3			1ERA4@1016,1IIIV@117743,4NH81@976,COG3637@1,COG3637@2	M	Pfam:SusD
PG001_2_90													1EQSF@1016,1I8E4@117743,4NDXS@976,COG1629@1,COG1629@2	P	TonB dependent receptor
PG001_2_91	dld	GO:0000166,GO:0003674,GO:0003824,GO:0004457,GO:0004458,GO:0005488,GO:0005575,GO:0005622,GO:0005623,GO:0005886,GO:0006082,GO:0006089,GO:0006091,GO:0008150,GO:0008152,GO:0009055,GO:0009060,GO:0009061,GO:0009898,GO:0009987,GO:0015980,GO:0016020,GO:0016491,GO:0016614,GO:0016898,GO:0016901,GO:0019516,GO:0019752,GO:0019897,GO:0019898,GO:0022900,GO:0022904,GO:0031234,GO:0032787,GO:0036094,GO:0043167,GO:…	1.1.5.12	ko:K03777	ko00620,ko01120,map00620,map01120		R00704,R11591	RC00044	ko00000,ko00001,ko01000			iEcHS_1320.EcHS_A2268,iPC815.YPO1177	1EQNI@1016,1IENU@117743,4PE6B@976,COG0277@1,COG0277@2	C	Belongs to the quinone-dependent D-lactate dehydrogenase family
PG001_2_92													1ER97@1016,1I18T@117743,28PR3@1,2ZCD0@2,4NMAF@976
PG001_2_93	noc			ko:K03497					ko00000,ko03000,ko03036,ko04812				1EQI3@1016,1HXJD@117743,4NFZ9@976,COG1475@1,COG1475@2	K	Belongs to the ParB family
PG001_2_94	soj			ko:K03496					ko00000,ko03036,ko04812				1ER9Y@1016,1HXYG@117743,4NFEX@976,COG1192@1,COG1192@2	D	Sporulation initiation inhibitor protein soj
PG001_2_95	ybaB			ko:K09747					ko00000				1ES9Z@1016,1I310@117743,4NQ37@976,COG0718@1,COG0718@2	S	Binds to DNA and alters its conformation. May be involved in regulation of gene expression, nucleoid organization and DNA protection
PG001_2_96	yidE	GO:0005575,GO:0005623,GO:0005886,GO:0016020,GO:0044464,GO:0071944		ko:K03281,ko:K07085					ko00000	2.A.49,2.A.81			1EQ1C@1016,1HZIV@117743,4NEBW@976,COG0569@1,COG0569@2,COG2985@1,COG2985@2	U	Psort location CytoplasmicMembrane, score 10.00
PG001_2_97	pruA		1.2.1.88	ko:K00294	ko00250,ko00330,ko01100,map00250,map00330,map01100		R00245,R00707,R00708,R04444,R04445,R05051	RC00080,RC00216,RC00242,RC00255	ko00000,ko00001,ko01000				1EQPG@1016,1HYV0@117743,4NFTW@976,COG1012@1,COG1012@2	C	1-pyrroline-5-carboxylate dehydrogenase
PG001_2_98													1ERDF@1016,1IEM6@117743,2DMAX@1,32ETX@2,4NQ7I@976
PG001_2_99													1EQG4@1016,1I34H@117743,2DMAX@1,32ETX@2,4NQ7I@976
PG001_2_100				ko:K02014					ko00000,ko02000	1.B.14			1EQJE@1016,1IJ8K@117743,4PKF2@976,COG4206@1,COG4206@2	H	TonB-dependent receptor
PG001_2_101													1ESC4@1016,1IF5D@117743,2AATJ@1,31068@2,4PEJQ@976
PG001_2_102													1EQA5@1016,1IC5I@117743,2FEE3@1,346DW@2,4P5WP@976
PG001_2_103													1HZGX@117743,2CI9I@1,2ZB3W@2,34RXQ@308865,4NHIS@976	S	Protein of unknown function (DUF2931)
PG001_2_105	norB		1.7.2.5	ko:K04561	ko00910,ko01120,map00910,map01120	M00529	R00294	RC02794	ko00000,ko00001,ko00002,ko01000	3.D.4.10			1ERDV@1016,1HZ9Q@117743,4NG9H@976,COG3256@1,COG3256@2	P	Psort location CytoplasmicMembrane, score 10.00
PG001_2_106	brnQ			ko:K03311					ko00000	2.A.26			1EQGN@1016,1HXUK@117743,4NHB9@976,COG1114@1,COG1114@2	E	branched-chain amino acid transport system II carrier protein
PG001_2_107	prpE		3.1.3.16,6.5.1.3	ko:K01090,ko:K14680					ko00000,ko01000				1ER4X@1016,1I8BJ@117743,4PFRQ@976,COG0639@1,COG0639@2	T	Psort location Cytoplasmic, score 8.96
PG001_2_108	pseT		6.5.1.3	ko:K14680					ko00000,ko01000				1EQ8V@1016,1I8C8@117743,4NIPE@976,COG4639@1,COG4639@2	S	Psort location Cytoplasmic, score 8.96
PG001_2_109	lipB	GO:0003674,GO:0003824,GO:0006464,GO:0006807,GO:0008150,GO:0008152,GO:0009249,GO:0009987,GO:0010467,GO:0016740,GO:0016746,GO:0016747,GO:0018065,GO:0018193,GO:0018205,GO:0019538,GO:0033819,GO:0036211,GO:0043170,GO:0043412,GO:0044237,GO:0044238,GO:0044260,GO:0044267,GO:0051604,GO:0071704,GO:1901564	2.3.1.181,2.8.1.8	ko:K03644,ko:K03801	ko00785,ko01100,map00785,map01100		R07766,R07767,R07768,R07769	RC00039,RC00992,RC01978,RC02867	ko00000,ko00001,ko01000				1ER2M@1016,1HXZT@117743,4NE14@976,COG0321@1,COG0321@2	H	Catalyzes the transfer of endogenously produced octanoic acid from octanoyl-acyl-carrier-protein onto the lipoyl domains of lipoate-dependent enzymes. Lipoyl-ACP can also act as a substrate although octanoyl-ACP is likely to be the physiological substrate
PG001_2_110	ypfJ	GO:0005575,GO:0005576		ko:K07054					ko00000				1EQU8@1016,1HXEW@117743,4NDTZ@976,COG2321@1,COG2321@2	S	Putative neutral zinc metallopeptidase
PG001_2_111													1ESKM@1016,1IHGU@117743,29ZRW@1,30MST@2,4PAHA@976
PG001_2_112	mutS			ko:K03555	ko03430,map03430				ko00000,ko00001,ko03400				1ER29@1016,1HX6A@117743,4NE6X@976,COG0249@1,COG0249@2	L	MutS domain V protein
PG001_2_113	fic	GO:0008150,GO:0050789,GO:0050794,GO:0051302,GO:0065007		ko:K04095					ko00000,ko03036				1ERHH@1016,1I12I@117743,4NID4@976,COG2184@1,COG2184@2	D	Fic family
PG001_2_114	rodA			ko:K05837					ko00000,ko03036				1EQR9@1016,1HXI4@117743,4NDZD@976,COG0772@1,COG0772@2	D	Belongs to the SEDS family
PG001_2_115													1ESAQ@1016,1IC7G@117743,2ABB3@1,310RP@2,4PFDC@976
PG001_2_116													1ES04@1016,1IF0Q@117743,2AAK6@1,30ZXP@2,4PEFP@976	S	Psort location CytoplasmicMembrane, score
PG001_2_117	XK27_07760												1ES8C@1016,1IJ5H@117743,4NUNV@976,COG4980@1,COG4980@2	S	YtxH-like protein
PG001_2_118	nlpE			ko:K06079	ko01503,map01503				ko00000,ko00001				1ES3Q@1016,1I4SD@117743,4NSEQ@976,COG3015@1,COG3015@2	MP	NlpE N-terminal domain
PG001_2_119	secF	GO:0005575,GO:0005618,GO:0005623,GO:0005886,GO:0005887,GO:0006810,GO:0008104,GO:0008150,GO:0015031,GO:0015833,GO:0016020,GO:0016021,GO:0030312,GO:0031224,GO:0031226,GO:0033036,GO:0042886,GO:0044425,GO:0044459,GO:0044464,GO:0045184,GO:0051179,GO:0051234,GO:0071702,GO:0071705,GO:0071944		ko:K03072,ko:K03074,ko:K12257	ko02024,ko03060,ko03070,map02024,map03060,map03070	M00335			ko00000,ko00001,ko00002,ko02044	2.A.6.4,3.A.5.2,3.A.5.7			1EQWI@1016,1HY03@117743,4NE1X@976,COG0341@1,COG0341@2,COG0342@1,COG0342@2	U	Part of the Sec protein translocase complex. Interacts with the SecYEG preprotein conducting channel. SecDF uses the proton motive force (PMF) to complete protein translocation after the ATP-dependent function of SecA
PG001_2_120	lpdA	GO:0000166,GO:0003674,GO:0003824,GO:0004148,GO:0005488,GO:0005507,GO:0005524,GO:0005575,GO:0005576,GO:0005622,GO:0005623,GO:0005634,GO:0005654,GO:0005737,GO:0005739,GO:0005740,GO:0005743,GO:0005746,GO:0005747,GO:0005759,GO:0006082,GO:0006084,GO:0006085,GO:0006086,GO:0006090,GO:0006139,GO:0006163,GO:0006164,GO:0006464,GO:0006637,GO:0006725,GO:0006732,GO:0006733,GO:0006753,GO:0006790,GO:0006793,GO:…	1.8.1.4	ko:K00382	ko00010,ko00020,ko00260,ko00280,ko00620,ko00630,ko00640,ko01100,ko01110,ko01120,ko01130,ko01200,map00010,map00020,map00260,map00280,map00620,map00630,map00640,map01100,map01110,map01120,map01130,map01200	M00009,M00011,M00036,M00307,M00532	R00209,R01221,R01698,R03815,R07618,R08549	RC00004,RC00022,RC00583,RC02742,RC02833,RC02834	br01601,ko00000,ko00001,ko00002,ko01000,ko04147			iE2348C_1286.E2348C_4372,iJN746.PP_4187	1ERHQ@1016,1HWJZ@117743,4NDVC@976,COG1249@1,COG1249@2	C	Dihydrolipoyl dehydrogenase
PG001_2_121													1ETI3@1016,1I82Y@117743,4P19I@976,COG1629@1,COG1629@2	P	Outer membrane protein beta-barrel family
PG001_2_122	putA			ko:K00318,ko:K18318	ko00330,ko00332,ko01100,ko01110,ko01130,ko02024,map00330,map00332,map01100,map01110,map01130,map02024		R10507	RC00083	ko00000,ko00001,ko01000				1EQS0@1016,1HWSR@117743,4NEH5@976,COG0506@1,COG0506@2	E	Proline dehydrogenase
PG001_2_123	ftsX	GO:0005575,GO:0005618,GO:0005623,GO:0006928,GO:0008150,GO:0009274,GO:0009276,GO:0009605,GO:0009607,GO:0009615,GO:0009987,GO:0030312,GO:0030313,GO:0031975,GO:0040011,GO:0043207,GO:0044464,GO:0048870,GO:0050896,GO:0051179,GO:0051301,GO:0051674,GO:0051704,GO:0051707,GO:0071944,GO:0071976		ko:K09811,ko:K09812	ko02010,map02010	M00256			ko00000,ko00001,ko00002,ko02000,ko03036	3.A.1.140			1EQEE@1016,1HXFX@117743,4NH05@976,COG2177@1,COG2177@2	D	Required for cell division and gliding motility
PG001_2_124	fjo13												1ESFK@1016,1I3VV@117743,2E6VD@1,331EZ@2,4NUSW@976	S	Psort location CytoplasmicMembrane, score
PG001_2_125	uppP	GO:0003674,GO:0003824,GO:0005575,GO:0005623,GO:0005886,GO:0005887,GO:0006793,GO:0006796,GO:0008150,GO:0008152,GO:0009987,GO:0016020,GO:0016021,GO:0016311,GO:0016462,GO:0016787,GO:0016817,GO:0016818,GO:0031224,GO:0031226,GO:0042221,GO:0044237,GO:0044425,GO:0044459,GO:0044464,GO:0046677,GO:0050380,GO:0050896,GO:0071944	3.6.1.27	ko:K06153	ko00550,map00550		R05627	RC00002	ko00000,ko00001,ko01000,ko01011			iYL1228.KPN_03461	1ERF4@1016,1HWSY@117743,4NGIZ@976,COG1968@1,COG1968@2	V	Catalyzes the dephosphorylation of undecaprenyl diphosphate (UPP). Confers resistance to bacitracin
PG001_2_126			3.6.1.27	ko:K19302	ko00550,map00550		R05627	RC00002	ko00000,ko00001,ko01000,ko01011				1I0IK@117743,4NKUR@976,COG0671@1,COG0671@2	I	Acid phosphatase homologues
PG001_2_127	rebM												1EQ0F@1016,1HXEZ@117743,4NE6P@976,COG0500@1,COG2226@2	Q	Methyltransferase domain protein
PG001_2_128	apbE	GO:0000166,GO:0003674,GO:0003824,GO:0005488,GO:0005575,GO:0005623,GO:0005886,GO:0006464,GO:0006807,GO:0008150,GO:0008152,GO:0009897,GO:0009986,GO:0009987,GO:0016020,GO:0016740,GO:0017013,GO:0019538,GO:0030288,GO:0030313,GO:0031224,GO:0031226,GO:0031233,GO:0031237,GO:0031975,GO:0036094,GO:0036211,GO:0042597,GO:0043167,GO:0043168,GO:0043169,GO:0043170,GO:0043412,GO:0044237,GO:0044238,GO:0044260,GO:…	1.8.1.2,2.7.1.180	ko:K00380,ko:K03734	ko00920,ko01100,ko01120,map00920,map01100,map01120	M00176	R00858	RC00065	ko00000,ko00001,ko00002,ko01000				1EQDV@1016,1HXDG@117743,4NGEK@976,COG1477@1,COG1477@2	H	Flavin transferase that catalyzes the transfer of the FMN moiety of FAD and its covalent binding to the hydroxyl group of a threonine residue in a target flavoprotein
PG001_2_129	apbE	GO:0000166,GO:0003674,GO:0003824,GO:0005488,GO:0005575,GO:0005623,GO:0005886,GO:0006464,GO:0006807,GO:0008150,GO:0008152,GO:0009897,GO:0009986,GO:0009987,GO:0016020,GO:0016740,GO:0017013,GO:0019538,GO:0030288,GO:0030313,GO:0031224,GO:0031226,GO:0031233,GO:0031237,GO:0031975,GO:0036094,GO:0036211,GO:0042597,GO:0043167,GO:0043168,GO:0043169,GO:0043170,GO:0043412,GO:0044237,GO:0044238,GO:0044260,GO:…	1.8.1.2,2.7.1.180	ko:K00380,ko:K03734	ko00920,ko01100,ko01120,map00920,map01100,map01120	M00176	R00858	RC00065	ko00000,ko00001,ko00002,ko01000				1EQII@1016,1HXDG@117743,4NGEK@976,COG1477@1,COG1477@2	H	Flavin transferase that catalyzes the transfer of the FMN moiety of FAD and its covalent binding to the hydroxyl group of a threonine residue in a target flavoprotein
PG001_2_130	mtnN		3.2.2.9	ko:K01243	ko00270,ko01100,ko01230,map00270,map01100,map01230	M00034,M00609	R00194,R01401	RC00063,RC00318	ko00000,ko00001,ko00002,ko01000				1EQK2@1016,1I1T9@117743,4NNBM@976,COG0775@1,COG0775@2	E	Catalyzes the irreversible cleavage of the glycosidic bond in both 5'-methylthioadenosine (MTA) and S- adenosylhomocysteine (SAH AdoHcy) to adenine and the corresponding thioribose, 5'-methylthioribose and S-ribosylhomocysteine, respectively
PG001_2_131													1EQC0@1016,1HZUV@117743,4NFNQ@976,COG2304@1,COG2304@2	S	Peptidase M64 N-terminus
PG001_2_132				ko:K02843	ko00540,ko01100,map00540,map01100	M00080			ko00000,ko00001,ko00002,ko01000,ko01003,ko01005		GT9		1EQCF@1016,1HYH4@117743,4NEPH@976,COG0859@1,COG0859@2	M	heptosyltransferase
PG001_2_133	aroQ	GO:0003674,GO:0003824,GO:0003855,GO:0005575,GO:0005622,GO:0005623,GO:0005737,GO:0005829,GO:0006082,GO:0008150,GO:0008152,GO:0009058,GO:0009423,GO:0009987,GO:0016053,GO:0016829,GO:0016835,GO:0016836,GO:0019752,GO:0040007,GO:0043436,GO:0043648,GO:0043650,GO:0044237,GO:0044249,GO:0044281,GO:0044283,GO:0044424,GO:0044444,GO:0044464,GO:0046394,GO:0046417,GO:0071704,GO:1901576	3.4.13.9,4.2.1.10	ko:K01271,ko:K03785,ko:K03786	ko00400,ko01100,ko01110,ko01130,ko01230,map00400,map01100,map01110,map01130,map01230	M00022	R03084	RC00848	ko00000,ko00001,ko00002,ko01000,ko01002			iIT341.HP1038,iJN746.PP_0560	1ERZ6@1016,1I20S@117743,4NNHU@976,COG0757@1,COG0757@2	E	Belongs to the type-II 3-dehydroquinase family
PG001_2_134	ogt		2.1.1.63	ko:K00567					ko00000,ko01000,ko03400				1ERYP@1016,1I29J@117743,4NFYC@976,COG0350@1,COG0350@2	H	Involved in the cellular defense against the biological effects of O6-methylguanine (O6-MeG) and O4-methylthymine (O4-MeT) in DNA. Repairs the methylated nucleobase in DNA by stoichiometrically transferring the methyl group to a cysteine residue in the enzyme. This is a suicide reaction the enzyme is irreversibly inactivated
PG001_2_135													1EQ3R@1016,1HX8X@117743,4NFN6@976,COG2755@1,COG2755@2	E	GSCFA family
PG001_2_136		GO:0003674,GO:0003824,GO:0004553,GO:0004565,GO:0005575,GO:0005975,GO:0005984,GO:0005988,GO:0005990,GO:0008150,GO:0008152,GO:0009056,GO:0009311,GO:0009313,GO:0009341,GO:0009987,GO:0015925,GO:0016052,GO:0016787,GO:0016798,GO:0032991,GO:0044237,GO:0044238,GO:0044248,GO:0044262,GO:0044275,GO:0046352,GO:0071704,GO:1901575,GO:1902494	3.2.1.23	ko:K01190	ko00052,ko00511,ko00600,ko01100,map00052,map00511,map00600,map01100		R01105,R01678,R03355,R04783,R06114	RC00049,RC00452	ko00000,ko00001,ko01000				1ER24@1016,1HWMP@117743,4NF3W@976,COG3250@1,COG3250@2	G	beta-galactosidase
PG001_2_137													1EQ2H@1016,1HX4R@117743,4NHH7@976,COG3119@1,COG3119@2	P	Domain of unknown function (DUF4976)
PG001_2_138													1ER5X@1016,1I2WZ@117743,4NR1X@976,COG0526@1,COG0526@2	O	Redoxin family
PG001_2_139													1ERTM@1016,1IEYK@117743,2A3S5@1,30SA0@2,4PEE3@976
PG001_2_140	nqrF		1.6.5.8	ko:K00351					ko00000,ko01000				1ER65@1016,1HWV9@117743,4NFKC@976,COG2871@1,COG2871@2	C	NQR complex catalyzes the reduction of ubiquinone-1 to ubiquinol by two successive reactions, coupled with the transport of Na( ) ions from the cytoplasm to the periplasm. The first step is catalyzed by NqrF, which accepts electrons from NADH and reduces ubiquinone-1 to ubisemiquinone by a one-electron transfer pathway
PG001_2_141	nqrE	GO:0003674,GO:0003824,GO:0003954,GO:0005575,GO:0006810,GO:0006811,GO:0006812,GO:0006814,GO:0008137,GO:0008150,GO:0008152,GO:0015672,GO:0016020,GO:0016491,GO:0016651,GO:0016655,GO:0030001,GO:0030964,GO:0032991,GO:0044425,GO:0050136,GO:0051179,GO:0051234,GO:0055114,GO:0098796,GO:1902494	1.6.5.8	ko:K00350					ko00000,ko01000				1EQDT@1016,1HX59@117743,4NEU0@976,COG2209@1,COG2209@2	C	NQR complex catalyzes the reduction of ubiquinone-1 to ubiquinol by two successive reactions, coupled with the transport of Na( ) ions from the cytoplasm to the periplasm. NqrA to NqrE are probably involved in the second step, the conversion of ubisemiquinone to ubiquinol
PG001_2_142	nqrD	GO:0003674,GO:0003824,GO:0003954,GO:0005575,GO:0005623,GO:0005886,GO:0006091,GO:0006119,GO:0006120,GO:0006139,GO:0006163,GO:0006725,GO:0006753,GO:0006793,GO:0006796,GO:0006807,GO:0006810,GO:0006811,GO:0006812,GO:0006814,GO:0008137,GO:0008150,GO:0008152,GO:0009117,GO:0009123,GO:0009126,GO:0009141,GO:0009144,GO:0009150,GO:0009161,GO:0009167,GO:0009199,GO:0009205,GO:0009259,GO:0009987,GO:0015672,GO:…	1.6.5.8	ko:K00349					ko00000,ko01000				1EQ4J@1016,1HXGP@117743,4NGD9@976,COG1347@1,COG1347@2	C	NQR complex catalyzes the reduction of ubiquinone-1 to ubiquinol by two successive reactions, coupled with the transport of Na( ) ions from the cytoplasm to the periplasm. NqrA to NqrE are probably involved in the second step, the conversion of ubisemiquinone to ubiquinol
PG001_2_143	nqrC	GO:0000166,GO:0003674,GO:0003824,GO:0005488,GO:0006810,GO:0006811,GO:0006812,GO:0006814,GO:0008150,GO:0008152,GO:0010181,GO:0015672,GO:0016491,GO:0016651,GO:0016655,GO:0030001,GO:0032553,GO:0036094,GO:0043167,GO:0043168,GO:0048037,GO:0050662,GO:0051179,GO:0051234,GO:0055114,GO:0097159,GO:0097367,GO:1901265,GO:1901363	1.6.5.8	ko:K00348					ko00000,ko01000				1EQTW@1016,1HZG0@117743,4NF7A@976,COG2869@1,COG2869@2	C	NQR complex catalyzes the reduction of ubiquinone-1 to ubiquinol by two successive reactions, coupled with the transport of Na( ) ions from the cytoplasm to the periplasm. NqrA to NqrE are probably involved in the second step, the conversion of ubisemiquinone to ubiquinol
PG001_2_144	nqrB		1.6.5.8	ko:K00347					ko00000,ko01000				1EQZY@1016,1HXYV@117743,4NFGW@976,COG4658@1,COG4658@2	C	NQR complex catalyzes the reduction of ubiquinone-1 to ubiquinol by two successive reactions, coupled with the transport of Na( ) ions from the cytoplasm to the periplasm. NqrA to NqrE are probably involved in the second step, the conversion of ubisemiquinone to ubiquinol
PG001_2_145													1EQU3@1016,1I3MR@117743,4NNFT@976,COG4283@1,COG4283@2	S	Protein of unknown function (DUF1706)
PG001_2_146													1ERQB@1016,1I6TB@117743,2E0UM@1,32WC1@2,4NU29@976
PG001_2_147	nqrA	GO:0003674,GO:0003824,GO:0003954,GO:0005575,GO:0006810,GO:0006811,GO:0006812,GO:0006814,GO:0008137,GO:0008150,GO:0008152,GO:0015672,GO:0016020,GO:0016491,GO:0016651,GO:0016655,GO:0030001,GO:0030964,GO:0032991,GO:0044425,GO:0050136,GO:0051179,GO:0051234,GO:0055114,GO:0098796,GO:1902494	1.6.5.8	ko:K00346					ko00000,ko01000				1EQE3@1016,1HWV3@117743,4NEDQ@976,COG1726@1,COG1726@2	C	NQR complex catalyzes the reduction of ubiquinone-1 to ubiquinol by two successive reactions, coupled with the transport of Na( ) ions from the cytoplasm to the periplasm. NqrA to NqrE are probably involved in the second step, the conversion of ubisemiquinone to ubiquinol
PG001_2_148	ftsY			ko:K03110	ko02024,ko03060,ko03070,map02024,map03060,map03070	M00335			ko00000,ko00001,ko00002,ko02044	3.A.5.1,3.A.5.2,3.A.5.7			1ER7D@1016,1HX6U@117743,4NE9Z@976,COG0552@1,COG0552@2	U	Involved in targeting and insertion of nascent membrane proteins into the cytoplasmic membrane. Acts as a receptor for the complex formed by the signal recognition particle (SRP) and the ribosome-nascent chain (RNC)
PG001_2_149													1ESEV@1016,1I50N@117743,2E359@1,32Y58@2,4NV78@976	S	Domain of unknown function (DUF4295)
PG001_2_150	rpmG			ko:K02913	ko03010,map03010	M00178			br01610,ko00000,ko00001,ko00002,ko03011				1ESAE@1016,1I55D@117743,4NURM@976,COG0267@1,COG0267@2	J	Belongs to the bacterial ribosomal protein bL33 family
PG001_2_151	rpmB	GO:0000027,GO:0003674,GO:0003735,GO:0005198,GO:0005575,GO:0005622,GO:0005623,GO:0005737,GO:0005829,GO:0005840,GO:0006412,GO:0006518,GO:0006807,GO:0006996,GO:0008150,GO:0008152,GO:0009058,GO:0009059,GO:0009987,GO:0010467,GO:0015934,GO:0016043,GO:0019538,GO:0022607,GO:0022613,GO:0022618,GO:0022625,GO:0022626,GO:0032991,GO:0034622,GO:0034641,GO:0034645,GO:0042254,GO:0042255,GO:0042273,GO:0043043,GO:…		ko:K02902	ko03010,map03010	M00178			br01610,ko00000,ko00001,ko00002,ko03011				1ES8W@1016,1I3YG@117743,4NS7Q@976,COG0227@1,COG0227@2	J	Belongs to the bacterial ribosomal protein bL28 family
PG001_2_153	dnaK	GO:0000166,GO:0000988,GO:0000989,GO:0003674,GO:0003824,GO:0005488,GO:0005515,GO:0005524,GO:0005575,GO:0005576,GO:0005622,GO:0005623,GO:0005737,GO:0005829,GO:0005886,GO:0006457,GO:0006458,GO:0006950,GO:0006986,GO:0008144,GO:0008150,GO:0008270,GO:0009266,GO:0009408,GO:0009628,GO:0009889,GO:0009987,GO:0010033,GO:0010556,GO:0016020,GO:0016043,GO:0016462,GO:0016787,GO:0016817,GO:0016818,GO:0016887,GO:…		ko:K04043	ko03018,ko04212,ko05152,map03018,map04212,map05152				ko00000,ko00001,ko03019,ko03029,ko03110,ko04147	1.A.33.1			1ER8S@1016,1HWQ0@117743,4NERF@976,COG0443@1,COG0443@2	O	Heat shock 70 kDa protein
PG001_2_154	clpB	GO:0000166,GO:0003674,GO:0003824,GO:0005488,GO:0005515,GO:0005524,GO:0005575,GO:0005618,GO:0005622,GO:0005623,GO:0005737,GO:0005829,GO:0005886,GO:0006508,GO:0006807,GO:0006950,GO:0006986,GO:0008144,GO:0008150,GO:0008152,GO:0008233,GO:0009266,GO:0009408,GO:0009628,GO:0010033,GO:0016020,GO:0016462,GO:0016787,GO:0016817,GO:0016818,GO:0016887,GO:0017076,GO:0017111,GO:0019538,GO:0030312,GO:0030554,GO:…		ko:K03694,ko:K03695	ko04213,map04213				ko00000,ko00001,ko03110				1EQT2@1016,1HXRE@117743,4NGEM@976,COG0542@1,COG0542@2	O	Part of a stress-induced multi-chaperone system, it is involved in the recovery of the cell from heat-induced damage, in cooperation with DnaK, DnaJ and GrpE
PG001_2_155	metK	GO:0003674,GO:0003824,GO:0004478,GO:0005575,GO:0005622,GO:0005623,GO:0005737,GO:0005829,GO:0016740,GO:0016765,GO:0044424,GO:0044444,GO:0044464	2.5.1.6	ko:K00789	ko00270,ko01100,ko01110,ko01230,map00270,map01100,map01110,map01230	M00034,M00035,M00368,M00609	R00177,R04771	RC00021,RC01211	ko00000,ko00001,ko00002,ko01000				1EQAH@1016,1HX18@117743,4NG7Y@976,COG0192@1,COG0192@2	H	Catalyzes the formation of S-adenosylmethionine (AdoMet) from methionine and ATP. The overall synthetic reaction is composed of two sequential steps, AdoMet formation and the subsequent tripolyphosphate hydrolysis which occurs prior to release of AdoMet from the enzyme
PG001_2_156													1ERT5@1016,1I4ZD@117743,4NSQ9@976,COG2067@1,COG2067@2	I	long-chain fatty acid transport protein
PG001_2_157	lolE_1			ko:K09808	ko02010,map02010	M00255			ko00000,ko00001,ko00002,ko02000	3.A.1.125			1EQZH@1016,1HWT5@117743,4NFWZ@976,COG4591@1,COG4591@2	M	ABC transporter permease protein
PG001_2_158													1EQ15@1016,1HWQT@117743,4NEXD@976,COG3876@1,COG3876@2	S	Protein of unknown function (DUF1343)
PG001_2_159	prtC			ko:K08303	ko05120,map05120				ko00000,ko00001,ko01000,ko01002				1EQ8N@1016,1HX0F@117743,4NERN@976,COG0826@1,COG0826@2	O	Psort location Cytoplasmic, score 8.96
PG001_2_160				ko:K05337					ko00000				1ESAU@1016,1I3ZD@117743,4NSRI@976,COG1141@1,COG1141@2	C	4Fe-4S single cluster domain of Ferredoxin I
PG001_2_161													1ERBW@1016,1I34P@117743,4NR9K@976,COG3637@1,COG3637@2	M	Outer membrane protein beta-barrel domain
PG001_2_162			3.1.4.53	ko:K03651	ko00230,ko02025,map00230,map02025		R00191	RC00296	ko00000,ko00001,ko01000				1ESD6@1016,1I56A@117743,4NVZB@976,COG2146@1,COG2146@2	P	nitrite reductase [NAD(P)H] activity
PG001_2_163													1ER2G@1016,1I0YE@117743,28JCX@1,2Z97G@2,4NII8@976	S	Psort location CytoplasmicMembrane, score 10.00
PG001_2_164	upp	GO:0003674,GO:0003824,GO:0004849,GO:0005575,GO:0005622,GO:0005623,GO:0005737,GO:0005829,GO:0006139,GO:0006206,GO:0006213,GO:0006220,GO:0006221,GO:0006222,GO:0006725,GO:0006753,GO:0006793,GO:0006796,GO:0006807,GO:0008150,GO:0008152,GO:0008655,GO:0009058,GO:0009112,GO:0009116,GO:0009117,GO:0009119,GO:0009123,GO:0009124,GO:0009129,GO:0009130,GO:0009156,GO:0009161,GO:0009163,GO:0009165,GO:0009173,GO:…	2.4.2.9	ko:K00761	ko00240,ko01100,map00240,map01100		R00966	RC00063	ko00000,ko00001,ko01000			iSB619.SA_RS11010	1ERCP@1016,1HX32@117743,4NFZM@976,COG0035@1,COG0035@2	F	uracil phosphoribosyltransferase
PG001_2_165													1EQB9@1016,1IK54@117743,4NKG5@976,COG3210@1,COG3210@2	U	C-terminal domain of CHU protein family
PG001_2_166	pgdA		3.5.1.104,3.5.1.41	ko:K01452,ko:K22278	ko00520,ko01100,map00520,map01100		R02333	RC00166,RC00300	ko00000,ko00001,ko01000				1EQUQ@1016,1I1F1@117743,4NM7D@976,COG0726@1,COG0726@2	G	polysaccharide deacetylase
PG001_2_167	lolA			ko:K03634					ko00000				1EQD5@1016,1I1BY@117743,4NT30@976,COG2834@1,COG2834@2	M	outer membrane lipoprotein carrier protein LolA
PG001_2_168													1EQWX@1016,1I28V@117743,29ETG@1,301R8@2,4NSXB@976
PG001_2_169	fabZ		4.2.1.59	ko:K02372	ko00061,ko00780,ko01100,ko01212,map00061,map00780,map01100,map01212	M00083,M00572	R04428,R04535,R04537,R04544,R04568,R04954,R04965,R07764,R10117,R10121	RC00831,RC01095	ko00000,ko00001,ko00002,ko01000,ko01004				1ES05@1016,1I431@117743,4NSGQ@976,COG0764@1,COG0764@2	I	FabA-like domain
PG001_2_170													1ER1E@1016,1I71C@117743,2DSMI@1,32UTE@2,4NV5R@976	S	Psort location Cytoplasmic, score 8.96
PG001_3_1													1ESY1@1016,1IFFK@117743,2AB0B@1,310DY@2,4PEW1@976
PG001_3_2	yokJ			ko:K21490					ko00000,ko02048				1ESMU@1016,1IHH2@117743,28MM1@1,2ZAX0@2,4PGQG@976	S	SMI1 / KNR4 family (SUKH-1)
PG001_3_4	thrS	GO:0003674,GO:0003824,GO:0004812,GO:0004829,GO:0005575,GO:0005622,GO:0005623,GO:0005737,GO:0006082,GO:0006139,GO:0006399,GO:0006412,GO:0006418,GO:0006435,GO:0006518,GO:0006520,GO:0006725,GO:0006807,GO:0008150,GO:0008152,GO:0009058,GO:0009059,GO:0009987,GO:0010467,GO:0016070,GO:0016874,GO:0016875,GO:0019538,GO:0019752,GO:0034641,GO:0034645,GO:0034660,GO:0043038,GO:0043039,GO:0043043,GO:0043170,GO:…	6.1.1.3	ko:K01868	ko00970,map00970	M00359,M00360	R03663	RC00055,RC00523	ko00000,ko00001,ko00002,ko01000,ko01007,ko03016				1EQJF@1016,1HX1R@117743,4NEFT@976,COG0441@1,COG0441@2	J	Catalyzes the attachment of threonine to tRNA(Thr) in a two-step reaction L-threonine is first activated by ATP to form Thr-AMP and then transferred to the acceptor end of tRNA(Thr)
PG001_3_5	infC	GO:0000049,GO:0001731,GO:0002181,GO:0002183,GO:0003674,GO:0003676,GO:0003723,GO:0003743,GO:0005488,GO:0005575,GO:0005622,GO:0005623,GO:0005737,GO:0005829,GO:0005886,GO:0006412,GO:0006413,GO:0006417,GO:0006446,GO:0006518,GO:0006807,GO:0006950,GO:0006996,GO:0008135,GO:0008150,GO:0008152,GO:0009058,GO:0009059,GO:0009266,GO:0009409,GO:0009628,GO:0009889,GO:0009891,GO:0009893,GO:0009987,GO:0010467,GO:…		ko:K02520					ko00000,ko03012,ko03029				1ER9S@1016,1I178@117743,4NIZ5@976,COG0290@1,COG0290@2	J	IF-3 binds to the 30S ribosomal subunit and shifts the equilibrum between 70S ribosomes and their 50S and 30S subunits in favor of the free subunits, thus enhancing the availability of 30S subunits on which protein synthesis initiation begins
PG001_3_6	rpmI	GO:0003674,GO:0003735,GO:0005198,GO:0005575,GO:0005622,GO:0005623,GO:0005737,GO:0005829,GO:0005840,GO:0015934,GO:0022625,GO:0022626,GO:0032991,GO:0043226,GO:0043228,GO:0043229,GO:0043232,GO:0044391,GO:0044422,GO:0044424,GO:0044444,GO:0044445,GO:0044446,GO:0044464,GO:1990904		ko:K02916	ko03010,map03010	M00178			br01610,ko00000,ko00001,ko00002,ko03011				1ESEX@1016,1I52P@117743,4NUVR@976,COG0291@1,COG0291@2	J	Belongs to the bacterial ribosomal protein bL35 family
PG001_3_7	rplT	GO:0000027,GO:0000900,GO:0003674,GO:0003676,GO:0003723,GO:0003729,GO:0003735,GO:0005198,GO:0005488,GO:0005575,GO:0005622,GO:0005623,GO:0005737,GO:0005829,GO:0005840,GO:0005886,GO:0006355,GO:0006412,GO:0006417,GO:0006518,GO:0006807,GO:0006996,GO:0008150,GO:0008152,GO:0009058,GO:0009059,GO:0009889,GO:0009890,GO:0009892,GO:0009987,GO:0010467,GO:0010468,GO:0010556,GO:0010558,GO:0010605,GO:0010608,GO:…		ko:K02887	ko03010,map03010	M00178			br01610,ko00000,ko00001,ko00002,ko03011				1ERYX@1016,1I1Z2@117743,4NNKU@976,COG0292@1,COG0292@2	J	Binds directly to 23S ribosomal RNA and is necessary for the in vitro assembly process of the 50S ribosomal subunit. It is not involved in the protein synthesizing functions of that subunit
PG001_3_8													1ESW9@1016,1IM5V@117743,2AAPM@1,30MS6@2,4PAGU@976
PG001_3_9													1EQVZ@1016,1IJW1@117743,4NEB3@976,COG1287@1,COG1287@2	S	Psort location CytoplasmicMembrane, score 10.00
PG001_3_10				ko:K12977					ko00000,ko01000,ko01005				1ERVU@1016,1IEZC@117743,4PEEQ@976,COG0671@1,COG0671@2	I	Psort location CytoplasmicMembrane, score 10.00
PG001_3_11	kdtX			ko:K12984					ko00000,ko01000,ko01003,ko01005,ko02000	4.D.1.3	GT2		1ERAR@1016,1HY49@117743,4NGYU@976,COG0463@1,COG0463@2	M	Glycosyltransferase, group 2 family protein
PG001_3_12		GO:0000271,GO:0005975,GO:0005976,GO:0006629,GO:0008150,GO:0008152,GO:0008610,GO:0008653,GO:0009058,GO:0009059,GO:0009103,GO:0009244,GO:0009311,GO:0009312,GO:0009987,GO:0016051,GO:0033692,GO:0034637,GO:0034645,GO:0043170,GO:0044237,GO:0044238,GO:0044249,GO:0044255,GO:0044260,GO:0044262,GO:0044264,GO:0046401,GO:0071704,GO:1901135,GO:1901137,GO:1901576,GO:1903509		ko:K06320,ko:K12986					ko00000,ko01000,ko01003,ko01005		GT8		1ERCQ@1016,1I8TI@117743,4NVGE@976,COG4641@1,COG4641@2	S	Protein conserved in bacteria
PG001_3_13													1ETFI@1016,1I4R0@117743,4NTZS@976,COG1216@1,COG1216@2	S	Glycosyltransferase, group 2 family protein
PG001_3_14													1EQR4@1016,1I9P2@117743,4NVRU@976,COG3307@1,COG3307@2	M	Psort location CytoplasmicMembrane, score 10.00
PG001_3_15													1ERCF@1016,1I5TC@117743,4NU5P@976,COG0463@1,COG0463@2	M	Core-2 I-Branching enzyme
PG001_3_17	mapA		2.4.1.8	ko:K00691	ko00500,ko01100,map00500,map01100		R01555	RC00049	ko00000,ko00001,ko01000		GH65		1ER7R@1016,1HXBI@117743,4NFG1@976,COG1554@1,COG1554@2	G	hydrolase family 65, central catalytic
PG001_3_18													1EQGR@1016,1HYEB@117743,4NEQF@976,COG3172@1,COG3172@2	H	Psort location Cytoplasmic, score 8.96
PG001_3_20													1ESEU@1016,1IF6W@117743,2A407@1,30SIR@2,4PEM1@976
PG001_3_21				ko:K19157					ko00000,ko01000,ko02048				1ESGX@1016,1IIXM@117743,4NVNU@976,COG3041@1,COG3041@2	S	Bacterial toxin of type II toxin-antitoxin system, YafQ
PG001_3_22	yfiC	GO:0001510,GO:0003674,GO:0003824,GO:0005575,GO:0005622,GO:0005623,GO:0005737,GO:0006139,GO:0006396,GO:0006399,GO:0006400,GO:0006725,GO:0006807,GO:0008033,GO:0008150,GO:0008152,GO:0008168,GO:0008170,GO:0008173,GO:0008175,GO:0008757,GO:0009451,GO:0009987,GO:0010467,GO:0016070,GO:0016426,GO:0016430,GO:0016740,GO:0016741,GO:0030488,GO:0032259,GO:0034470,GO:0034641,GO:0034660,GO:0043170,GO:0043412,GO:…	2.1.1.223,2.1.1.72	ko:K00571,ko:K15460					ko00000,ko01000,ko02048,ko03016				1ERPR@1016,1HWPP@117743,4NG1X@976,COG4123@1,COG4123@2	J	Specifically methylates the adenine in position 37 of tRNA(1)(Val) (anticodon cmo5UAC)
PG001_3_23	mutS	GO:0003674,GO:0003676,GO:0003677,GO:0003684,GO:0003690,GO:0003824,GO:0005488,GO:0005575,GO:0005622,GO:0005623,GO:0006139,GO:0006259,GO:0006281,GO:0006298,GO:0006725,GO:0006807,GO:0006950,GO:0006974,GO:0008094,GO:0008150,GO:0008152,GO:0009987,GO:0016462,GO:0016787,GO:0016817,GO:0016818,GO:0016887,GO:0017111,GO:0030983,GO:0032300,GO:0032991,GO:0033554,GO:0034641,GO:0042623,GO:0043170,GO:0044237,GO:…		ko:K03555	ko03430,map03430				ko00000,ko00001,ko03400				1EQBZ@1016,1HX43@117743,4NEGB@976,COG0249@1,COG0249@2	L	that it carries out the mismatch recognition step. This protein has a weak ATPase activity
PG001_3_25	amyA		3.2.1.1	ko:K07405	ko00500,ko01100,map00500,map01100		R02108,R02112,R11262		ko00000,ko00001,ko01000		GH57		1EQSN@1016,1IEW1@117743,4NFXW@976,COG1449@1,COG1449@2	G	Belongs to the glycosyl hydrolase 57 family
PG001_3_26		GO:0000271,GO:0003674,GO:0003824,GO:0005975,GO:0005976,GO:0005977,GO:0005978,GO:0006073,GO:0006091,GO:0006112,GO:0006629,GO:0008150,GO:0008152,GO:0008610,GO:0008653,GO:0009058,GO:0009059,GO:0009103,GO:0009250,GO:0009987,GO:0015980,GO:0016051,GO:0016740,GO:0016757,GO:0033692,GO:0034637,GO:0034645,GO:0040007,GO:0043170,GO:0044042,GO:0044237,GO:0044238,GO:0044249,GO:0044255,GO:0044260,GO:0044262,GO:…	2.4.1.11,2.4.1.18	ko:K16149,ko:K16150	ko00500,ko01100,ko01110,map00500,map01100,map01110	M00565	R00292,R02110	RC00005	ko00000,ko00001,ko00002,ko01000,ko01003		GH57,GT4		1EQU1@1016,1I0SF@117743,4PKP8@976,COG0297@1,COG0297@2	G	Glycosyltransferase, group 1 family protein
PG001_3_27	glgX												1EQEF@1016,1I1JA@117743,4NF09@976,COG3408@1,COG3408@2	G	glycogen debranching enzyme
PG001_3_28													1ESG4@1016,1IF7J@117743,2AB2J@1,3107U@2,4PEMS@976	S	by Glimmer
PG001_3_29	glgB		2.4.1.18	ko:K00700	ko00500,ko01100,ko01110,map00500,map01100,map01110	M00565	R02110		ko00000,ko00001,ko00002,ko01000,ko04147		CBM48,GH13		1EQ9E@1016,1HXCC@117743,4NECZ@976,COG0296@1,COG0296@2	G	1,4-alpha-glucan branching enzyme
PG001_3_30	ydiY			ko:K07283					ko00000				1EQZJ@1016,1HY5S@117743,4NGB2@976,COG3137@1,COG3137@2	M	Protein of unknown function (DUF3078)
PG001_3_31	paaD			ko:K02612	ko00360,ko01120,map00360,map01120		R09838	RC02690	ko00000,ko00001				1ES71@1016,1I2WQ@117743,4NSA9@976,COG2151@1,COG2151@2	S	FeS assembly SUF system protein
PG001_3_32	sufE			ko:K02426					ko00000				1ES0J@1016,1I187@117743,4NM9N@976,COG2166@1,COG2166@2	S	Fe-S metabolism associated domain protein
PG001_3_33	glsA	GO:0003674,GO:0003824,GO:0004359,GO:0006082,GO:0006520,GO:0006536,GO:0006537,GO:0006541,GO:0006543,GO:0006807,GO:0008150,GO:0008152,GO:0008652,GO:0009056,GO:0009058,GO:0009063,GO:0009064,GO:0009065,GO:0009084,GO:0009987,GO:0016053,GO:0016054,GO:0016787,GO:0016810,GO:0016811,GO:0019752,GO:0040008,GO:0043436,GO:0043648,GO:0043650,GO:0044237,GO:0044238,GO:0044248,GO:0044249,GO:0044281,GO:0044282,GO:…	3.5.1.2	ko:K01425	ko00220,ko00250,ko00471,ko01100,ko04724,ko04727,ko04964,ko05206,ko05230,map00220,map00250,map00471,map01100,map04724,map04727,map04964,map05206,map05230		R00256,R01579	RC00010,RC02798	ko00000,ko00001,ko01000			iB21_1397.B21_01492,iECBD_1354.ECBD_2118,iECB_1328.ECB_01481,iECD_1391.ECD_01481,iYL1228.KPN_01636,iYO844.BSU02430	1ER8H@1016,1HY8V@117743,4NERJ@976,COG2066@1,COG2066@2	E	Belongs to the glutaminase family
PG001_3_34	gldE												1EREW@1016,1HXF3@117743,4NDZ7@976,COG1253@1,COG1253@2	P	Gliding motility-associated protein GldE
PG001_3_35	ssb	GO:0000725,GO:0003674,GO:0003676,GO:0003677,GO:0003697,GO:0005488,GO:0005515,GO:0005575,GO:0005622,GO:0005623,GO:0005737,GO:0005829,GO:0006139,GO:0006259,GO:0006260,GO:0006281,GO:0006298,GO:0006310,GO:0006725,GO:0006807,GO:0006950,GO:0006974,GO:0007154,GO:0008047,GO:0008150,GO:0008152,GO:0009058,GO:0009059,GO:0009432,GO:0009605,GO:0009987,GO:0009991,GO:0030234,GO:0031668,GO:0033554,GO:0034641,GO:…		ko:K03111	ko03030,ko03430,ko03440,map03030,map03430,map03440				ko00000,ko00001,ko03029,ko03032,ko03400				1ERYD@1016,1I27K@117743,4NQBK@976,COG0629@1,COG0629@2	L	Single-stranded DNA-binding protein
PG001_3_36	mutY			ko:K03575	ko03410,map03410				ko00000,ko00001,ko01000,ko03400				1EQH9@1016,1HY00@117743,4NDZY@976,COG1194@1,COG1194@2	L	a g-specific adenine glycosylase
PG001_3_37	ybjQ												1ES7F@1016,1I4ZC@117743,4NS20@976,COG0393@1,COG0393@2	S	Putative heavy-metal-binding
PG001_3_38	tatA			ko:K03116	ko03060,ko03070,map03060,map03070	M00336			ko00000,ko00001,ko00002,ko02044	2.A.64			1ESFF@1016,1I54R@117743,4NUNH@976,COG1826@1,COG1826@2	U	Part of the twin-arginine translocation (Tat) system that transports large folded proteins containing a characteristic twin-arginine motif in their signal peptide across membranes. TatA could form the protein-conducting channel of the Tat system
PG001_3_39	uvrC	GO:0005575,GO:0005622,GO:0005623,GO:0006950,GO:0006974,GO:0008150,GO:0009380,GO:0009987,GO:0032991,GO:0033554,GO:0044424,GO:0044464,GO:0050896,GO:0051716,GO:1902494,GO:1905347,GO:1905348,GO:1990391		ko:K03703	ko03420,map03420				ko00000,ko00001,ko03400				1EQS2@1016,1HY6H@117743,4NGEV@976,COG0322@1,COG0322@2	L	Domain of unknown function (DUF4837)
PG001_3_40													2FN3T@200643,4NE0Q@976,COG4804@1,COG4804@2	S	Psort location Cytoplasmic, score 8.96
PG001_3_41	aspA	GO:0003674,GO:0003824,GO:0005575,GO:0005622,GO:0005623,GO:0005737,GO:0005829,GO:0006082,GO:0006520,GO:0006531,GO:0006807,GO:0008150,GO:0008152,GO:0008652,GO:0008797,GO:0009058,GO:0009066,GO:0009893,GO:0009987,GO:0010468,GO:0010604,GO:0010628,GO:0010755,GO:0010756,GO:0010954,GO:0016053,GO:0016829,GO:0016840,GO:0016841,GO:0019222,GO:0019752,GO:0030162,GO:0031323,GO:0031325,GO:0032268,GO:0032270,GO:…	4.3.1.1	ko:K01744	ko00250,ko01100,map00250,map01100		R00490	RC00316,RC02799	ko00000,ko00001,ko01000			iAPECO1_1312.APECO1_2250,iECs_1301.ECs5120,iG2583_1286.G2583_4966,iSBO_1134.SBO_4317,iSDY_1059.SDY_4444,iSF_1195.SF4293,iSFxv_1172.SFxv_4682,iSSON_1240.SSON_4322,iS_1188.S4560,iUTI89_1310.UTI89_C4736,iYL1228.KPN_04529,iZ_1308.Z5744,ic_1306.c5222	1ER4J@1016,1HZDD@117743,4P1PR@976,COG1027@1,COG1027@2	E	Aspartate ammonia-lyase
PG001_3_42													1ESE7@1016,1I75V@117743,2CI85@1,33BXI@2,4NXR8@976
PG001_3_43													1ERMS@1016,1HYBJ@117743,4NDUW@976,COG2932@1,COG2932@2	K	Psort location Cytoplasmic, score 8.96
PG001_3_46													1ER4S@1016,1HZAV@117743,4NDXS@976,COG1629@1,COG1629@2	P	TonB dependent receptor
PG001_3_47													1ERZ4@1016,1HZXQ@117743,4NG3F@976,COG0457@1,COG0457@2	S	Pfam:SusD
PG001_3_48													1ERXJ@1016,1IJ27@117743,4NRA8@976,COG0551@1,COG0551@2	L	23S rRNA-intervening sequence protein
PG001_3_49													1ERHI@1016,1HZUY@117743,4NGMJ@976,COG2273@1,COG2273@2	G	hydrolase family 16
PG001_3_50													1ERMT@1016,1I538@117743,2CJ7C@1,32ZYU@2,4NUT6@976
PG001_3_51			3.6.4.12	ko:K03655	ko03440,map03440				ko00000,ko00001,ko01000,ko03400				2G2D4@200643,4NPC1@976,COG2865@1,COG2865@2	K	Putative ATP-dependent DNA helicase recG C-terminal
PG001_3_53													1ESJR@1016,1IM9A@117743,2ACIV@1,31252@2,4PGZS@976
PG001_3_54	adk	GO:0005575,GO:0005622,GO:0005623,GO:0005737,GO:0044424,GO:0044464	2.4.2.8,2.7.4.3,6.3.4.19	ko:K00760,ko:K00939,ko:K15780	ko00230,ko00730,ko00983,ko01100,ko01110,ko01130,map00230,map00730,map00983,map01100,map01110,map01130	M00049	R00127,R00190,R01132,R01229,R01547,R02142,R08237,R08238,R08245,R11319	RC00002,RC00063,RC00122	ko00000,ko00001,ko00002,ko01000,ko03016,ko04147			iHN637.CLJU_RS16720	1EQXQ@1016,1HWR5@117743,4NG7J@976,COG0563@1,COG0563@2,COG0634@1,COG0634@2	F	Catalyzes the reversible transfer of the terminal phosphate group between ATP and AMP. Plays an important role in cellular energy homeostasis and in adenine nucleotide metabolism
PG001_3_55	obg	GO:0000003,GO:0000160,GO:0000166,GO:0000287,GO:0001882,GO:0001883,GO:0003674,GO:0003824,GO:0003924,GO:0005488,GO:0005525,GO:0005575,GO:0005622,GO:0005623,GO:0005737,GO:0005829,GO:0005840,GO:0005886,GO:0006464,GO:0006468,GO:0006793,GO:0006796,GO:0006807,GO:0006996,GO:0007059,GO:0007154,GO:0007165,GO:0008150,GO:0008152,GO:0009987,GO:0016020,GO:0016043,GO:0016310,GO:0016462,GO:0016787,GO:0016817,GO:…		ko:K03979					ko00000,ko01000,ko03009				1EQGF@1016,1HXN1@117743,4NEK4@976,COG0536@1,COG0536@2	S	An essential GTPase which binds GTP, GDP and possibly (p)ppGpp with moderate affinity, with high nucleotide exchange rates and a fairly low GTP hydrolysis rate. Plays a role in control of the cell cycle, stress response, ribosome biogenesis and in those bacteria that undergo differentiation, in morphogenesis control
PG001_3_56													1ETIB@1016,1I9H4@117743,2FJG8@1,34B5U@2,4NWEW@976
PG001_3_57	galE		5.1.3.2	ko:K01784	ko00052,ko00520,ko01100,map00052,map00520,map01100	M00361,M00362,M00632	R00291,R02984	RC00289	ko00000,ko00001,ko00002,ko01000				1EQCG@1016,1HYSB@117743,4NEM9@976,COG1087@1,COG1087@2	M	UDP-glucose 4-epimerase
PG001_3_58	mnmC	GO:0000166,GO:0001510,GO:0002097,GO:0002098,GO:0003674,GO:0003824,GO:0004808,GO:0005488,GO:0005575,GO:0005622,GO:0005623,GO:0005737,GO:0006139,GO:0006396,GO:0006399,GO:0006400,GO:0006725,GO:0006807,GO:0008033,GO:0008150,GO:0008152,GO:0008168,GO:0008173,GO:0008175,GO:0008757,GO:0009451,GO:0009987,GO:0010467,GO:0016070,GO:0016491,GO:0016740,GO:0016741,GO:0030488,GO:0032259,GO:0034470,GO:0034641,GO:…	2.1.1.61	ko:K15461			R00601,R08702	RC00003,RC00053,RC00060,RC01483	ko00000,ko01000,ko03016				1EQS3@1016,1HWR8@117743,4NFCD@976,COG0665@1,COG0665@2	E	fad dependent oxidoreductase
PG001_3_59	sstT												1EQQH@1016,1HYSU@117743,4NE5X@976,COG1301@1,COG1301@2	U	Belongs to the dicarboxylate amino acid cation symporter (DAACS) (TC 2.A.23) family
PG001_3_60			3.2.1.23	ko:K01190	ko00052,ko00511,ko00600,ko01100,map00052,map00511,map00600,map01100		R01105,R01678,R03355,R04783,R06114	RC00049,RC00452	ko00000,ko00001,ko01000				1EQEN@1016,1I5PA@117743,4NF3W@976,COG3250@1,COG3250@2	G	beta-galactosidase
PG001_3_61													1ESEG@1016,1IF6M@117743,4P65V@976,COG3668@1,COG3668@2	S	Plasmid stabilization system
PG001_3_62													1ESKK@1016,1IFA3@117743,2C4XJ@1,2ZDS7@2,4P8Z6@976
PG001_3_63	atpC	GO:0003674,GO:0003824,GO:0005215,GO:0005575,GO:0005622,GO:0005623,GO:0005886,GO:0006139,GO:0006163,GO:0006164,GO:0006725,GO:0006753,GO:0006754,GO:0006793,GO:0006796,GO:0006807,GO:0006810,GO:0006811,GO:0006812,GO:0008150,GO:0008152,GO:0008324,GO:0009058,GO:0009117,GO:0009123,GO:0009124,GO:0009126,GO:0009127,GO:0009141,GO:0009142,GO:0009144,GO:0009145,GO:0009150,GO:0009152,GO:0009156,GO:0009161,GO:…		ko:K02114	ko00190,ko00195,ko01100,map00190,map00195,map01100	M00157			ko00000,ko00001,ko00002,ko00194	3.A.2.1		iHN637.CLJU_RS01195,iJN746.PP_5412,iSbBS512_1146.SbBS512_E4190	1ESA2@1016,1I5R2@117743,4NUYG@976,COG0355@1,COG0355@2	C	ATP synthase, delta epsilon subunit, beta-sandwich domain protein
PG001_3_65	atpD		3.6.3.14	ko:K02112	ko00190,ko00195,ko01100,map00190,map00195,map01100	M00157			ko00000,ko00001,ko00002,ko00194,ko01000	3.A.2.1			1ERBK@1016,1HWM2@117743,4NF1Q@976,COG0055@1,COG0055@2	C	Produces ATP from ADP in the presence of a proton gradient across the membrane. The catalytic sites are hosted primarily by the beta subunits
PG001_3_66	fmo			ko:K11031	ko02024,map02024				ko00000,ko00001,ko02042				1EQTI@1016,1I9C1@117743,28NCC@1,2ZBFE@2,4NKTH@976	S	Thiol-activated cytolysin
PG001_3_67	recX	GO:0003674,GO:0005488,GO:0005515,GO:0006950,GO:0006974,GO:0007154,GO:0008150,GO:0009432,GO:0009605,GO:0009987,GO:0009991,GO:0019899,GO:0031668,GO:0033554,GO:0043086,GO:0044092,GO:0050790,GO:0050896,GO:0051716,GO:0065007,GO:0065009,GO:0071496	2.4.1.337	ko:K03565,ko:K19002	ko00561,ko01100,map00561,map01100		R10850	RC00005,RC00059	ko00000,ko00001,ko01000,ko01003,ko03400		GT4		1ERPZ@1016,1I25J@117743,4NSAS@976,COG2137@1,COG2137@2	S	Regulatory protein RecX
PG001_3_68													1ERE2@1016,1HWPV@117743,4NEWA@976,COG0664@1,COG0664@2	T	#NAME?
PG001_3_69													1EQN2@1016,1HZAR@117743,4NM91@976,COG2227@1,COG2227@2	H	3-demethylubiquinone-9 3-O-methyltransferase activity
PG001_3_70													1ER9I@1016,1I1HV@117743,28Q4U@1,2ZCMY@2,4NNAZ@976	S	Psort location Cytoplasmic, score 8.96
PG001_3_71													1ER84@1016,1I1GE@117743,4NMIF@976,COG0741@1,COG0741@2	M	Peptidoglycan-binding protein LysM
PG001_3_72	polA	GO:0003674,GO:0003824,GO:0003887,GO:0004518,GO:0004527,GO:0005575,GO:0005622,GO:0005623,GO:0005737,GO:0006139,GO:0006259,GO:0006260,GO:0006261,GO:0006281,GO:0006725,GO:0006807,GO:0006950,GO:0006974,GO:0008150,GO:0008152,GO:0008409,GO:0009058,GO:0009059,GO:0009987,GO:0016740,GO:0016772,GO:0016779,GO:0016787,GO:0016788,GO:0018130,GO:0019438,GO:0033554,GO:0034061,GO:0034641,GO:0034645,GO:0034654,GO:…	2.7.7.7	ko:K02335	ko00230,ko00240,ko01100,ko03030,ko03410,ko03420,ko03440,map00230,map00240,map01100,map03030,map03410,map03420,map03440		R00375,R00376,R00377,R00378	RC02795	ko00000,ko00001,ko01000,ko03032,ko03400				1EQXN@1016,1HXMT@117743,4NDVA@976,COG0258@1,COG0258@2,COG0749@1,COG0749@2	L	In addition to polymerase activity, this DNA polymerase exhibits 5'-3' exonuclease activity
PG001_3_73	nhaC-2												1EQNY@1016,1IIVD@117743,4NFF8@976,COG1757@1,COG1757@2	C	Na H antiporter
PG001_3_74	acuC												1ER0N@1016,1HWMH@117743,4NF3X@976,COG0123@1,COG0123@2	BQ	Psort location Cytoplasmic, score
PG001_3_75	YH67_14670												1EQGK@1016,1I06H@117743,4NR4F@976,COG2928@1,COG2928@2	S	Protein of unknown function (DUF502)
PG001_3_76	fabB	GO:0003674,GO:0003824,GO:0004312,GO:0004315,GO:0005575,GO:0005622,GO:0005623,GO:0005737,GO:0005829,GO:0006082,GO:0006629,GO:0006631,GO:0006633,GO:0008150,GO:0008152,GO:0008610,GO:0009058,GO:0009987,GO:0016053,GO:0016740,GO:0016746,GO:0016747,GO:0019752,GO:0032787,GO:0043436,GO:0044237,GO:0044238,GO:0044249,GO:0044255,GO:0044281,GO:0044283,GO:0044424,GO:0044444,GO:0044464,GO:0046394,GO:0071704,GO:…	2.3.1.41	ko:K00647	ko00061,ko00780,ko01100,ko01212,map00061,map00780,map01100,map01212	M00083,M00572	R04355,R04726,R04952,R04957,R04960,R04963,R04968,R07762,R10115,R10119	RC00039,RC02728,RC02729,RC02888	ko00000,ko00001,ko00002,ko01000,ko01004			iAF1260.b2323,iAPECO1_1312.APECO1_4241,iB21_1397.B21_02208,iBWG_1329.BWG_2097,iE2348C_1286.E2348C_2463,iEC042_1314.EC042_2564,iEC55989_1330.EC55989_2567,iECABU_c1320.ECABU_c26560,iECBD_1354.ECBD_1336,iECB_1328.ECB_02248,iECDH10B_1368.ECDH10B_2485,iECDH1ME8569_1439.ECDH1ME8569_2261,iECD_1391.ECD_02248,iECED1_1282.ECED1_2787,iECIAI1_1343.ECIAI1_2400,iECIAI39_1322.ECIAI39_2472,iECNA114_1301.ECNA114_…	1EQW3@1016,1HXQ3@117743,4NFBN@976,COG0304@1,COG0304@2	H	Belongs to the beta-ketoacyl-ACP synthases family
PG001_3_77	purD		6.3.4.13,6.3.5.3	ko:K01945,ko:K01952	ko00230,ko01100,ko01110,ko01130,map00230,map01100,map01110,map01130	M00048	R04144,R04463	RC00010,RC00090,RC00166,RC01160	ko00000,ko00001,ko00002,ko01000				1EQZD@1016,1HXGE@117743,4NEUN@976,COG0151@1,COG0151@2	F	Belongs to the GARS family
PG001_3_78	nadE		6.3.1.5	ko:K01916	ko00760,ko01100,map00760,map01100	M00115	R00189	RC00100	ko00000,ko00001,ko00002,ko01000				1EQDF@1016,1HYCI@117743,4NEXG@976,COG0171@1,COG0171@2	H	Catalyzes the ATP-dependent amidation of deamido-NAD to form NAD. Uses ammonia as a nitrogen source
PG001_3_79													47TKB@768503,4NJ9C@976,COG4823@1,COG4823@2	V	Abi-like protein
PG001_3_80													1ES2E@1016,1I3T9@117743,28PJX@1,2ZC9E@2,4NM5A@976	S	Domain of unknown function (DUF1877)
PG001_3_81	radC			ko:K03630					ko00000				1EQKS@1016,1HXJ3@117743,4NFBF@976,COG2003@1,COG2003@2	E	Belongs to the UPF0758 family
PG001_3_82													1ES1Z@1016,1IF1C@117743,2AARA@1,3103J@2,4PEG7@976
PG001_3_83				ko:K14347					ko00000,ko02000,ko04147	2.A.93.1			1ER0S@1016,1HXX2@117743,4NEDA@976,COG0385@1,COG0385@2	S	Sodium bile acid symporter family protein
PG001_3_84													1ERTJ@1016,1HYYB@117743,4NFNZ@976,COG3172@1,COG3172@2	H	Psort location Cytoplasmic, score 8.96
PG001_3_85	pnuC			ko:K03811					ko00000,ko02000	4.B.1.1			1EQK5@1016,1HWNV@117743,4NFJI@976,COG3201@1,COG3201@2	H	nicotinamide mononucleotide transporter
PG001_3_86													1ESAZ@1016,1I3X9@117743,4NSNT@976,COG0011@1,COG0011@2	S	Thiamine-binding protein
PG001_3_87	dnaG	GO:0003674,GO:0003824,GO:0003896,GO:0003899,GO:0005488,GO:0005575,GO:0005622,GO:0005623,GO:0005737,GO:0005886,GO:0006139,GO:0006259,GO:0006260,GO:0006261,GO:0006269,GO:0006725,GO:0006807,GO:0008150,GO:0008152,GO:0008270,GO:0009058,GO:0009059,GO:0009987,GO:0016020,GO:0016070,GO:0016740,GO:0016772,GO:0016779,GO:0018130,GO:0019438,GO:0032774,GO:0034062,GO:0034641,GO:0034645,GO:0034654,GO:0040007,GO:…		ko:K02316	ko03030,map03030				ko00000,ko00001,ko01000,ko03032				1ER6K@1016,1HWVC@117743,4NENT@976,COG0358@1,COG0358@2	K	RNA polymerase that catalyzes the synthesis of short RNA molecules used as primers for DNA polymerase during DNA replication
PG001_3_88	rtcB		6.5.1.3	ko:K14415					ko00000,ko01000,ko03016				1ER91@1016,1HYNX@117743,4NG8T@976,COG1690@1,COG1690@2	S	Psort location Cytoplasmic, score 9.97
PG001_3_89	prfH			ko:K02839					ko00000,ko03012				1EQV0@1016,1I1DX@117743,4NMVT@976,COG1186@1,COG1186@2	J	chain release factor
PG001_3_90													1I9Q6@117743,4NV6Q@976,COG5378@1,COG5378@2	S	Psort location Cytoplasmic, score 8.96
PG001_3_92													1ES86@1016,1IF3H@117743,2AAI8@1,30U13@2,4PFCQ@976
PG001_3_93	gluP			ko:K02429					ko00000,ko02000	2.A.1.7			1ERRG@1016,1I0X5@117743,4NEPI@976,COG0738@1,COG0738@2	P	Transporter, major facilitator family protein
PG001_3_94													1ER2N@1016,1HX3H@117743,4NJFP@976,COG4099@1,COG4099@2	S	phospholipase Carboxylesterase
PG001_3_95													1I7CV@117743,2C32E@1,2NTNM@237,336UB@2,4NW72@976
PG001_3_96													1I5RV@117743,2E787@1,2NZ3A@237,331RW@2,4NVFN@976
PG001_3_97													1ESH4@1016,1IHGA@117743,29D2G@1,3000I@2,4PGPK@976
PG001_3_98	rfbD		1.1.1.133	ko:K00067	ko00521,ko00523,ko01130,map00521,map00523,map01130	M00793	R02777	RC00182	ko00000,ko00001,ko00002,ko01000				1EQ9B@1016,1HXB2@117743,4NE3K@976,COG1091@1,COG1091@2	M	Catalyzes the reduction of dTDP-6-deoxy-L-lyxo-4- hexulose to yield dTDP-L-rhamnose
PG001_3_100													1EQXZ@1016,1IER7@117743,2AAJ0@1,30ZWA@2,4PE84@976
PG001_3_101	lemA			ko:K03744					ko00000				1EQ4I@1016,1I1WR@117743,4NMP9@976,COG1704@1,COG1704@2	S	LemA family
PG001_3_102	htpX			ko:K03799		M00743			ko00000,ko00002,ko01000,ko01002				1ER5S@1016,1IFS5@117743,4PCIJ@976,COG0501@1,COG0501@2	O	Peptidase M48
PG001_3_103	tuf	GO:0001666,GO:0001817,GO:0001819,GO:0002791,GO:0002793,GO:0003674,GO:0005488,GO:0005515,GO:0005575,GO:0005576,GO:0005618,GO:0005622,GO:0005623,GO:0005737,GO:0005829,GO:0005886,GO:0006950,GO:0008150,GO:0009274,GO:0009275,GO:0009628,GO:0009986,GO:0010035,GO:0010038,GO:0010039,GO:0010339,GO:0016020,GO:0019899,GO:0022610,GO:0030312,GO:0032677,GO:0032757,GO:0032879,GO:0032880,GO:0035375,GO:0035821,GO:…		ko:K02358,ko:K15771	ko02010,map02010	M00491			ko00000,ko00001,ko00002,ko02000,ko03012,ko03029,ko04147	3.A.1.1.16,3.A.1.1.2		iSB619.SA_RS02960	1EQB8@1016,1HWMU@117743,4NEWS@976,COG0050@1,COG0050@2	J	This protein promotes the GTP-dependent binding of aminoacyl-tRNA to the A-site of ribosomes during protein biosynthesis
PG001_3_104													1ETBK@1016,1IMBP@117743,2ACMX@1,3128E@2,4PH49@976
PG001_3_105													1ERYU@1016,1I9UQ@117743,2DZKQ@1,32VDA@2,4NSEZ@976	S	Psort location Cytoplasmic, score 8.96
PG001_3_106													1ERYU@1016,1I9UQ@117743,2DZKQ@1,32VDA@2,4NSEZ@976	S	Psort location Cytoplasmic, score 8.96
PG001_3_107													1ET9U@1016,1IFP9@117743,2AB4C@1,310ID@2,4PF2P@976
PG001_3_108	pepP		3.4.11.9	ko:K01262,ko:K02027		M00207			ko00000,ko00002,ko01000,ko01002,ko02000	3.A.1.1			1EQYM@1016,1HZVE@117743,4NI1J@976,COG0006@1,COG0006@2	E	creatinase
PG001_3_109	luxS	GO:0000096,GO:0000097,GO:0003674,GO:0003824,GO:0005575,GO:0005622,GO:0005623,GO:0005737,GO:0005829,GO:0006082,GO:0006139,GO:0006520,GO:0006534,GO:0006555,GO:0006575,GO:0006725,GO:0006732,GO:0006790,GO:0006807,GO:0007154,GO:0007267,GO:0008150,GO:0008152,GO:0008652,GO:0009058,GO:0009066,GO:0009067,GO:0009069,GO:0009086,GO:0009116,GO:0009119,GO:0009372,GO:0009987,GO:0010699,GO:0016053,GO:0016829,GO:…	4.4.1.21	ko:K07173	ko00270,ko01100,ko01230,ko02024,ko02026,ko05111,map00270,map01100,map01230,map02024,map02026,map05111	M00609	R01291	RC00069,RC01929	ko00000,ko00001,ko00002,ko01000			iECIAI39_1322.ECIAI39_2877,iPC815.YPO3300	1EQ0W@1016,1IIUW@117743,4NP6H@976,COG1854@1,COG1854@2	H	Involved in the synthesis of autoinducer 2 (AI-2) which is secreted by bacteria and is used to communicate both the cell density and the metabolic potential of the environment. The regulation of gene expression in response to changes in cell density is called quorum sensing. Catalyzes the transformation of S-ribosylhomocysteine (RHC) to homocysteine (HC) and 4,5- dihydroxy-2,3-pentadione (DPD)
PG001_3_110	mrp			ko:K03593					ko00000,ko03029,ko03036				1ERAI@1016,1HWR0@117743,4NF5I@976,COG0489@1,COG0489@2	D	Binds and transfers iron-sulfur (Fe-S) clusters to target apoproteins. Can hydrolyze ATP
PG001_3_111													1ESK4@1016,1IM4T@117743,2A83S@1,30X4G@2,4PAG6@976
PG001_3_112	nifU												1ES9J@1016,1I3YF@117743,4NSHJ@976,COG0694@1,COG0694@2	O	NifU-like protein
PG001_3_113	nlpD_1												1EQAM@1016,1HXBC@117743,4NFZN@976,COG0739@1,COG0739@2	M	peptidase
PG001_3_114	pdxJ	GO:0003674,GO:0003824,GO:0005575,GO:0005622,GO:0005623,GO:0005737,GO:0005829,GO:0006725,GO:0006766,GO:0006767,GO:0006807,GO:0008150,GO:0008152,GO:0008614,GO:0008615,GO:0009058,GO:0009110,GO:0009987,GO:0016740,GO:0016769,GO:0017144,GO:0018130,GO:0019438,GO:0033856,GO:0034641,GO:0042364,GO:0042816,GO:0042819,GO:0044237,GO:0044249,GO:0044271,GO:0044281,GO:0044283,GO:0044424,GO:0044444,GO:0044464,GO:…	2.6.99.2	ko:K03474	ko00750,ko01100,map00750,map01100	M00124	R05838	RC01476	ko00000,ko00001,ko00002,ko01000				1EQWE@1016,1HX38@117743,4NF4Z@976,COG0854@1,COG0854@2	H	Catalyzes the complicated ring closure reaction between the two acyclic compounds 1-deoxy-D-xylulose-5-phosphate (DXP) and 3-amino-2-oxopropyl phosphate (1-amino-acetone-3-phosphate or AAP) to form pyridoxine 5'-phosphate (PNP) and inorganic phosphate
PG001_3_115	fbp	GO:0003674,GO:0003824,GO:0005575,GO:0005622,GO:0005623,GO:0005737,GO:0005829,GO:0005975,GO:0005984,GO:0005985,GO:0005986,GO:0005996,GO:0006000,GO:0006002,GO:0006006,GO:0006094,GO:0006793,GO:0006796,GO:0008150,GO:0008152,GO:0009058,GO:0009311,GO:0009312,GO:0009987,GO:0016043,GO:0016051,GO:0016311,GO:0016787,GO:0016788,GO:0016791,GO:0019203,GO:0019318,GO:0019319,GO:0019637,GO:0022607,GO:0030388,GO:…	3.1.3.11	ko:K03841	ko00010,ko00030,ko00051,ko00680,ko00710,ko01100,ko01110,ko01120,ko01130,ko01200,ko04152,ko04910,map00010,map00030,map00051,map00680,map00710,map01100,map01110,map01120,map01130,map01200,map04152,map04910	M00003,M00165,M00167,M00344	R00762,R04780	RC00017	ko00000,ko00001,ko00002,ko01000,ko04147			iUTI89_1310.UTI89_C4836,ic_1306.c5329	1EQ0I@1016,1HX4M@117743,4NG06@976,COG0158@1,COG0158@2	G	Belongs to the FBPase class 1 family
PG001_3_117	gldB												1EQ3D@1016,1HYAM@117743,4NFZP@976,COG5504@1,COG5504@2	O	Gliding motility protein, GldB
PG001_3_118													1ER6X@1016,1IEUY@117743,2ACX8@1,312IP@2,4PHI8@976
PG001_3_120	mvaA		1.1.1.34,1.1.1.88,2.3.1.9	ko:K00021,ko:K00054,ko:K00626	ko00071,ko00072,ko00280,ko00310,ko00362,ko00380,ko00620,ko00630,ko00640,ko00650,ko00720,ko00900,ko01100,ko01110,ko01120,ko01130,ko01200,ko01212,ko02020,ko04152,ko04976,map00071,map00072,map00280,map00310,map00362,map00380,map00620,map00630,map00640,map00650,map00720,map00900,map01100,map01110,map01120,map01130,map01200,map01212,map02020,map04152,map04976	M00088,M00095,M00373,M00374,M00375	R00238,R01177,R02081,R02082	RC00004,RC00326,RC00644	ko00000,ko00001,ko00002,ko01000,ko04147				1ER13@1016,1HY0M@117743,4NGNG@976,COG1257@1,COG1257@2	C	Belongs to the HMG-CoA reductase family
PG001_3_121													1ER9E@1016,1I3RP@117743,4NPEN@976,COG3637@1,COG3637@2	M	Phosphate-selective porin O and P
PG001_3_122	phoN		3.1.3.2	ko:K09474	ko00740,ko01100,ko02020,map00740,map01100,map02020		R00548	RC00017	ko00000,ko00001,ko01000				1EQM7@1016,1I6JS@117743,4NHUS@976,COG0671@1,COG0671@2	I	Psort location Periplasmic, score 10.00
PG001_3_123				ko:K07221					ko00000,ko02000	1.B.5.1			1ER5U@1016,1IEUN@117743,4NJWN@976,COG3746@1,COG3746@2	P	Phosphate-selective porin O and P
PG001_3_124	agp	GO:0003674,GO:0003824,GO:0005575,GO:0005623,GO:0005975,GO:0005996,GO:0006006,GO:0006007,GO:0006793,GO:0006796,GO:0008150,GO:0008152,GO:0008877,GO:0009056,GO:0009987,GO:0016052,GO:0016158,GO:0016311,GO:0016787,GO:0016788,GO:0016791,GO:0019203,GO:0019318,GO:0019320,GO:0030288,GO:0030313,GO:0031975,GO:0042578,GO:0042597,GO:0044237,GO:0044238,GO:0044281,GO:0044282,GO:0044464,GO:0046365,GO:0050308,GO:…	3.1.3.10	ko:K01085	ko00010,ko01120,map00010,map01120		R00947	RC00078	ko00000,ko00001,ko01000			iECO111_1330.ECO111_1113,iECO26_1355.ECO26_1557	1ER7M@1016,1IEV1@117743,2DB79@1,2Z7K9@2,4NFF0@976	S	Histidine phosphatase superfamily (branch 2)
PG001_3_125				ko:K07221					ko00000,ko02000	1.B.5.1			1ER5U@1016,1IEUN@117743,4NJWN@976,COG3746@1,COG3746@2	P	Phosphate-selective porin O and P
PG001_3_126													1ETHV@1016,1I2JZ@117743,4NP4Q@976,COG4753@1,COG4753@2	T	response regulator
PG001_3_127	folB		1.13.11.81,2.5.1.15,2.7.6.3,4.1.2.25,5.1.99.8	ko:K00796,ko:K00950,ko:K01633,ko:K13940	ko00790,ko01100,map00790,map01100	M00126,M00840,M00841	R03066,R03067,R03503,R03504,R11037,R11073	RC00002,RC00017,RC00121,RC00721,RC00842,RC00943,RC01479,RC03333,RC03334	ko00000,ko00001,ko00002,ko01000				1ES7C@1016,1I2V4@117743,4NQ53@976,COG1539@1,COG1539@2	H	Catalyzes the conversion of 7,8-dihydroneopterin to 6- hydroxymethyl-7,8-dihydropterin
PG001_3_128													1ERAN@1016,1IJY6@117743,4PMS1@976,COG2885@1,COG2885@2	M	Pfam:DUF3308
PG001_3_130				ko:K06218					ko00000,ko02048				1ES82@1016,1IBIQ@117743,4NW0W@976,COG2026@1,COG2026@2	DJ	Psort location Cytoplasmic, score 8.96
PG001_3_131													1ESE9@1016,1IF6G@117743,2BPXE@1,32IR3@2,4PEKQ@976
PG001_3_132	msrA		1.8.4.11,1.8.4.12	ko:K07304,ko:K07305,ko:K12267					ko00000,ko01000				1EQMP@1016,1I0U4@117743,4NMAJ@976,COG0225@1,COG0225@2,COG0229@1,COG0229@2	O	Has an important function as a repair enzyme for proteins that have been inactivated by oxidation. Catalyzes the reversible oxidation-reduction of methionine sulfoxide in proteins to methionine
PG001_3_133													1ER4V@1016,1HX2B@117743,4NFTU@976,COG1028@1,COG1028@2	IQ	reductase
PG001_3_134	nrdB		1.17.4.1	ko:K00526,ko:K03676	ko00230,ko00240,ko01100,map00230,map00240,map01100	M00053	R02017,R02018,R02019,R02024	RC00613	ko00000,ko00001,ko00002,ko01000,ko03110,ko03400				1ERGB@1016,1HY1Y@117743,4NGDD@976,COG0208@1,COG0208@2	F	ribonucleoside-diphosphate reductase, beta subunit
PG001_3_135	ribD	GO:0006139,GO:0006725,GO:0006807,GO:0008150,GO:0008152,GO:0009451,GO:0009987,GO:0016070,GO:0034641,GO:0043170,GO:0043412,GO:0044237,GO:0044238,GO:0046483,GO:0071704,GO:0090304,GO:1901360	1.1.1.193,3.5.4.26	ko:K00082,ko:K11752	ko00740,ko01100,ko01110,ko02024,map00740,map01100,map01110,map02024	M00125	R03458,R03459	RC00204,RC00933	ko00000,ko00001,ko00002,ko01000			iAF987.Gmet_1624,iLJ478.TM1828	1ERD7@1016,1HX8D@117743,4NFJE@976,COG0117@1,COG0117@2,COG1985@1,COG1985@2	H	Converts 2,5-diamino-6-(ribosylamino)-4(3h)-pyrimidinone 5'-phosphate into 5-amino-6-(ribosylamino)-2,4(1h,3h)- pyrimidinedione 5'-phosphate
PG001_3_136													1EQWH@1016,1HWR3@117743,4NDYB@976,COG3537@1,COG3537@2	G	alpha-1,2-mannosidase
PG001_3_137	yjjP												1ERC6@1016,1I2B4@117743,4NP9U@976,COG2966@1,COG2966@2	S	Psort location CytoplasmicMembrane, score 10.00
PG001_3_138													1EQVT@1016,1I2EE@117743,4NP5R@976,COG3610@1,COG3610@2	S	Psort location CytoplasmicMembrane, score 10.00
PG001_3_139													1ES1Z@1016,1IF1C@117743,2AARA@1,3103J@2,4PEG7@976
PG001_3_140	yggS			ko:K06997					ko00000				1ER41@1016,1HZ24@117743,4NE42@976,COG0325@1,COG0325@2	S	Pyridoxal 5'-phosphate (PLP)-binding protein, which is involved in PLP homeostasis
PG001_3_141	dpp		3.4.14.5	ko:K01278	ko04974,map04974				ko00000,ko00001,ko01000,ko01002,ko04090,ko04147				1EQ1F@1016,1HY3A@117743,4NETS@976,COG0823@1,COG0823@2,COG1506@1,COG1506@2	EU	Peptidase, S9A B C family, catalytic domain protein
PG001_3_142	dtpT			ko:K03305					ko00000	2.A.17			1EQBB@1016,1HWTF@117743,4NE8R@976,COG3104@1,COG3104@2	P	Psort location CytoplasmicMembrane, score 10.00
PG001_3_143	ycgE			ko:K19591,ko:K22491		M00769			ko00000,ko00002,ko01504,ko03000				1ES3A@1016,1I2UP@117743,4NSBD@976,COG0789@1,COG0789@2	K	Transcriptional regulator
PG001_3_144				ko:K21471					ko00000,ko01000,ko01002,ko01011				1EQKX@1016,1HX46@117743,4NGHH@976,COG0739@1,COG0739@2	M	Peptidase, M23
PG001_3_145	tatA			ko:K03116,ko:K03117	ko03060,ko03070,map03060,map03070	M00336			ko00000,ko00001,ko00002,ko02044	2.A.64			1ESDX@1016,1I40K@117743,4NSAK@976,COG1826@1,COG1826@2	U	Part of the twin-arginine translocation (Tat) system that transports large folded proteins containing a characteristic twin-arginine motif in their signal peptide across membranes. TatA could form the protein-conducting channel of the Tat system
PG001_3_146				ko:K00666					ko00000,ko01000,ko01004				1EQAA@1016,1IJB2@117743,4NDXK@976,COG0318@1,COG0318@2	IQ	Psort location Cytoplasmic, score 8.96
PG001_3_147	dnaJ2			ko:K03686,ko:K05516					ko00000,ko03029,ko03036,ko03110				1ES46@1016,1I248@117743,4NPWD@976,COG0484@1,COG0484@2	O	DnaJ domain protein
PG001_3_148													1ES64@1016,1IF2N@117743,2AB9V@1,310QE@2,4PFC2@976
PG001_3_150			3.4.24.84	ko:K03799,ko:K06013	ko00900,ko01130,map00900,map01130	M00743	R09845	RC00141	ko00000,ko00001,ko00002,ko01000,ko01002,ko04147				COG0501@1,COG0501@2	O	metalloendopeptidase activity
PG001_3_151													1ET85@1016,1IFMY@117743,2BPFM@1,32I7V@2,4PE51@976	S	Psort location CytoplasmicMembrane, score 10.00
PG001_3_152													1EQT0@1016,1IEXR@117743,2AAPG@1,3101E@2,4PEDH@976	S	Psort location Cytoplasmic, score 8.96
PG001_3_153													1EQT0@1016,1IEXR@117743,2AAPG@1,3101E@2,4PEDH@976	S	Psort location Cytoplasmic, score 8.96
PG001_3_154													COG3209@1,COG3209@2	M	self proteolysis
PG001_3_155													1ESQJ@1016,1HZ9R@117743,4NXMG@976,COG3103@1,COG3103@2	T	Psort location Cytoplasmic, score 8.96
PG001_3_156													1ERID@1016,1IFUK@117743,2A3QG@1,30S84@2,4PHA5@976
PG001_3_157													1EQMS@1016,1HY5G@117743,4NF2S@976,COG0467@1,COG0467@2,COG1112@1,COG1112@2	L	AAA domain
PG001_3_158	nnrD		4.2.1.136,5.1.99.6	ko:K17758,ko:K17759					ko00000,ko01000				1EQ9U@1016,1HXCP@117743,4NG2F@976,COG0062@1,COG0062@2,COG0063@1,COG0063@2	H	Bifunctional enzyme that catalyzes the epimerization of the S- and R-forms of NAD(P)HX and the dehydration of the S-form of NAD(P)HX at the expense of ADP, which is converted to AMP. This allows the repair of both epimers of NAD(P)HX, a damaged form of NAD(P)H that is a result of enzymatic or heat-dependent hydration
PG001_3_159													1EQCP@1016,1HWU2@117743,4NGPF@976,COG4704@1,COG4704@2	S	Bacterial Ig-like domain
PG001_3_160													1ERYU@1016,1I9UQ@117743,2DZKQ@1,32VDA@2,4NSEZ@976	S	Psort location Cytoplasmic, score 8.96
PG001_3_161													1ESKT@1016,1IFA8@117743,2A46F@1,30SRN@2,4PEQP@976
PG001_3_162			3.2.1.23	ko:K01190	ko00052,ko00511,ko00600,ko01100,map00052,map00511,map00600,map01100		R01105,R01678,R03355,R04783,R06114	RC00049,RC00452	ko00000,ko00001,ko01000				1EQRQ@1016,1HXYF@117743,4NEWN@976,COG3250@1,COG3250@2	G	Belongs to the glycosyl hydrolase 2 family
PG001_3_163													1ESDW@1016,1IF6C@117743,2ENDA@1,33G0S@2,4NYRV@976
PG001_3_164	vapD												1ES5K@1016,1IF2F@117743,4PEH6@976,COG3309@1,COG3309@2	S	CRISPR associated protein Cas2
PG001_3_165	trmH		2.1.1.185	ko:K03218					ko00000,ko01000,ko03009				1EQB7@1016,1HX8Z@117743,4NF6H@976,COG0566@1,COG0566@2	H	Belongs to the class IV-like SAM-binding methyltransferase superfamily. RNA methyltransferase TrmH family
PG001_3_166	comEA			ko:K02237		M00429			ko00000,ko00002,ko02044	3.A.11.1,3.A.11.2			1EQUS@1016,1HX4K@117743,4NK4K@976,COG1555@1,COG1555@2	L	Helix-hairpin-helix motif
PG001_3_167	yngJ	GO:0000062,GO:0000166,GO:0003674,GO:0003824,GO:0003995,GO:0004085,GO:0005488,GO:0005575,GO:0005622,GO:0005623,GO:0005737,GO:0005739,GO:0005740,GO:0005759,GO:0006082,GO:0006629,GO:0006631,GO:0006635,GO:0006950,GO:0008150,GO:0008152,GO:0009056,GO:0009062,GO:0009605,GO:0009719,GO:0009725,GO:0009987,GO:0009991,GO:0010033,GO:0014070,GO:0016020,GO:0016042,GO:0016043,GO:0016054,GO:0016491,GO:0016627,GO:…	1.3.8.1,1.3.99.12	ko:K00248,ko:K11410,ko:K18244	ko00071,ko00280,ko00650,ko01100,ko01110,ko01120,ko01200,ko01212,map00071,map00280,map00650,map01100,map01110,map01120,map01200,map01212		R01175,R01178,R02661,R03172,R04751	RC00052,RC00068,RC00076,RC00120,RC00148	ko00000,ko00001,ko01000				1EQJ4@1016,1HWV4@117743,4NEHA@976,COG1960@1,COG1960@2	C	acyl-coa dehydrogenase
PG001_3_168													1ERWV@1016,1I2QC@117743,4NPHI@976,COG1959@1,COG1959@2	K	Transcriptional regulator
PG001_3_169				ko:K15383					ko00000,ko02000	9.A.58.2			1ES3B@1016,1I64Q@117743,4NWT3@976,COG4095@1,COG4095@2	S	Psort location CytoplasmicMembrane, score 10.00
PG001_3_170	serS		6.1.1.11	ko:K01875	ko00970,map00970	M00359,M00360	R03662,R08218	RC00055,RC00523	ko00000,ko00001,ko00002,ko01000,ko01007,ko03016				1EQEZ@1016,1HY6A@117743,4NED6@976,COG0172@1,COG0172@2	J	serine-tRNA ligase
PG001_3_171													1ES4I@1016,1I3VG@117743,2CP87@1,32SIN@2,4NS9S@976
PG001_3_172	rnz	GO:0003674,GO:0003824,GO:0004518,GO:0004519,GO:0004521,GO:0004527,GO:0004532,GO:0004540,GO:0005488,GO:0005515,GO:0006139,GO:0006396,GO:0006399,GO:0006725,GO:0006807,GO:0008033,GO:0008150,GO:0008152,GO:0009987,GO:0010467,GO:0016070,GO:0016787,GO:0016788,GO:0016796,GO:0016891,GO:0016893,GO:0016896,GO:0031123,GO:0034414,GO:0034470,GO:0034641,GO:0034660,GO:0042779,GO:0042780,GO:0042781,GO:0042802,GO:…	3.1.26.11	ko:K00784	ko03013,map03013				ko00000,ko00001,ko01000,ko03016				1ERF0@1016,1HXBQ@117743,4NE1K@976,COG1234@1,COG1234@2	S	Zinc phosphodiesterase, which displays some tRNA 3'- processing endonuclease activity. Probably involved in tRNA maturation, by removing a 3'-trailer from precursor tRNA
PG001_3_173													1ERJP@1016,1HXW7@117743,4NF3G@976,COG0673@1,COG0673@2	S	Oxidoreductase family, NAD-binding Rossmann fold
PG001_3_174	ileS	GO:0003674,GO:0003824,GO:0004812,GO:0004822,GO:0005488,GO:0005575,GO:0005618,GO:0005622,GO:0005623,GO:0005737,GO:0005829,GO:0005886,GO:0006082,GO:0006139,GO:0006399,GO:0006412,GO:0006418,GO:0006428,GO:0006518,GO:0006520,GO:0006725,GO:0006807,GO:0008150,GO:0008152,GO:0008270,GO:0009058,GO:0009059,GO:0009987,GO:0010467,GO:0016020,GO:0016070,GO:0016874,GO:0016875,GO:0019538,GO:0019752,GO:0030312,GO:…	6.1.1.5	ko:K01870	ko00970,map00970	M00359,M00360	R03656	RC00055,RC00523	ko00000,ko00001,ko00002,ko01000,ko01007,ko03016			iG2583_1286.G2583_0027,iPC815.YPO0475	1EQKW@1016,1HX3Y@117743,4NEYT@976,COG0060@1,COG0060@2	J	amino acids such as valine, to avoid such errors it has two additional distinct tRNA(Ile)-dependent editing activities. One activity is designated as 'pretransfer' editing and involves the hydrolysis of activated Val-AMP. The other activity is designated 'posttransfer' editing and involves deacylation of mischarged Val-tRNA(Ile)
PG001_3_175													1ERIK@1016,1I6C7@117743,4NWB3@976,COG3209@1,COG3209@2	M	COG3209 Rhs family protein
PG001_3_176	mvk		1.1.1.88,2.3.3.10,2.7.1.36	ko:K00054,ko:K00869,ko:K01641	ko00072,ko00280,ko00650,ko00900,ko01100,ko01110,ko01130,ko04146,map00072,map00280,map00650,map00900,map01100,map01110,map01130,map04146	M00088,M00095	R01978,R02081,R02245	RC00002,RC00004,RC00017,RC00503,RC00644	ko00000,ko00001,ko00002,ko01000				1EQFS@1016,1HX9R@117743,4NDYJ@976,COG1577@1,COG1577@2	I	mevalonate kinase
PG001_3_177	purF		2.4.2.14	ko:K00764	ko00230,ko00250,ko01100,ko01110,ko01130,map00230,map00250,map01100,map01110,map01130	M00048	R01072	RC00010,RC02724,RC02752	ko00000,ko00001,ko00002,ko01000,ko01002				1ER8T@1016,1HXZE@117743,4NFSM@976,COG0034@1,COG0034@2	F	Class II glutamine amidotransferase
PG001_3_178													1EQC2@1016,1I1B2@117743,4NMI9@976,COG0664@1,COG0664@2	T	Cyclic nucleotide-binding domain protein
PG001_3_179													1ER52@1016,1IAV3@117743,4NQ04@976,COG0778@1,COG0778@2	C	Nitroreductase
PG001_3_180													1EQ3B@1016,1HYQC@117743,4NETA@976,COG0438@1,COG0438@2	M	Glycosyltransferase, group 1 family protein
PG001_3_181													4PP3Z@976,COG4886@1,COG4886@2	S	Leucine rich repeats (6 copies)
PG001_3_182	poxB		1.2.3.3,1.2.5.1	ko:K00156,ko:K00158	ko00620,ko01100,map00620,map01100		R00207,R03145	RC00860,RC02745	ko00000,ko00001,ko01000				1ERAY@1016,1HYIZ@117743,4NH3H@976,COG0028@1,COG0028@2	EH	Belongs to the TPP enzyme family
PG001_4_1				ko:K09005					ko00000				1ER5F@1016,1IFQG@117743,4NQ5G@976,COG1430@1,COG1430@2	S	Uncharacterized ACR, COG1430
PG001_4_2	susB		3.2.1.20,3.2.1.3	ko:K01187,ko:K21574	ko00052,ko00500,ko01100,map00052,map00500,map01100		R00028,R00801,R00802,R01790,R01791,R06087,R06088	RC00028,RC00049,RC00077	ko00000,ko00001,ko01000		GH31,GH97		1EQCK@1016,1HY05@117743,4NEWC@976,COG1082@1,COG1082@2	G	Glycosyl-hydrolase 97 N-terminal
PG001_4_3	susC			ko:K21573					ko00000,ko02000	1.B.14.6.1			1ERIJ@1016,1I04A@117743,4P1Z5@976,COG1629@1,COG4771@2	P	TonB-dependent receptor plug
PG001_4_4				ko:K21572					ko00000,ko02000	8.A.46.1,8.A.46.3			1EQ62@1016,1HWRV@117743,4NEA6@976,COG3637@1,COG3637@2	M	SusD family
PG001_4_5				ko:K21571					ko00000				1ERIH@1016,1HX78@117743,28JY0@1,2Z9ND@2,4NIG7@976	S	SusE outer membrane protein
PG001_4_6	amyS		3.2.1.1	ko:K01176	ko00500,ko01100,ko04973,map00500,map01100,map04973		R02108,R02112,R11262		ko00000,ko00001,ko01000		GH13		1ER7S@1016,1HYGJ@117743,4NHFH@976,COG0366@1,COG0366@2	G	Belongs to the glycosyl hydrolase 13 family
PG001_4_7													1IB23@117743,29YFD@1,30KA0@2,4P8UD@976	S	HicA toxin of bacterial toxin-antitoxin,
PG001_4_8													1ERZ1@1016,1I4F2@117743,4NTHM@976,COG1598@1,COG1598@2	S	Psort location Cytoplasmic, score 8.96
PG001_4_9													1ES5N@1016,1I42N@117743,4NSFD@976,COG3189@1,COG3189@2	S	Protein of unknown function, DUF488
PG001_4_10	dinD			ko:K07741,ko:K14623					ko00000,ko03400				1ER32@1016,1I7TD@117743,4NJ37@976,COG3645@1,COG3645@2	S	Psort location Cytoplasmic, score 8.96
PG001_4_11													1ES1W@1016,1I8F0@117743,2AN2Z@1,31D0J@2,4NP8A@976
PG001_4_12													1EQ9N@1016,1HX7Q@117743,4NJ6B@976,COG5263@1,COG5263@2	S	WG containing repeat
PG001_4_13	dut	GO:0000287,GO:0003674,GO:0003824,GO:0004170,GO:0005488,GO:0006139,GO:0006220,GO:0006221,GO:0006226,GO:0006244,GO:0006725,GO:0006753,GO:0006793,GO:0006796,GO:0006807,GO:0008150,GO:0008152,GO:0009056,GO:0009058,GO:0009117,GO:0009123,GO:0009124,GO:0009129,GO:0009130,GO:0009141,GO:0009143,GO:0009147,GO:0009149,GO:0009157,GO:0009162,GO:0009165,GO:0009166,GO:0009176,GO:0009177,GO:0009200,GO:0009204,GO:…	3.6.1.23,4.1.1.36,6.3.2.5	ko:K01520,ko:K13038	ko00240,ko00770,ko00983,ko01100,map00240,map00770,map00983,map01100	M00053,M00120	R02100,R03269,R04231,R11896	RC00002,RC00064,RC00090,RC00822	ko00000,ko00001,ko00002,ko01000,ko03400				1EQ5K@1016,1I1AC@117743,4NNI4@976,COG0756@1,COG0756@2	F	This enzyme is involved in nucleotide metabolism it produces dUMP, the immediate precursor of thymidine nucleotides and it decreases the intracellular concentration of dUTP so that uracil cannot be incorporated into DNA
PG001_4_14													1ERWZ@1016,1I8XI@117743,2EIHF@1,33C8T@2,4NXJY@976
PG001_4_15													1EQ1H@1016,1HX5K@117743,4NFYQ@976,COG2834@1,COG2834@2	M	Domain of unknown function (DUF4292)
PG001_4_16	envC												1EQHS@1016,1HWW3@117743,4NH2T@976,COG4942@1,COG4942@2	D	Peptidase, M23
PG001_4_17	rnhB	GO:0003674,GO:0003824,GO:0004518,GO:0004519,GO:0004521,GO:0004523,GO:0004540,GO:0005575,GO:0005622,GO:0005623,GO:0006139,GO:0006259,GO:0006260,GO:0006261,GO:0006271,GO:0006273,GO:0006281,GO:0006298,GO:0006401,GO:0006725,GO:0006807,GO:0006950,GO:0006974,GO:0008150,GO:0008152,GO:0009056,GO:0009057,GO:0009058,GO:0009059,GO:0009987,GO:0016070,GO:0016787,GO:0016788,GO:0016891,GO:0016893,GO:0019439,GO:…	3.1.26.4	ko:K03470	ko03030,map03030				ko00000,ko00001,ko01000,ko03032				1ERGI@1016,1HWSB@117743,4NGVR@976,COG0164@1,COG0164@2	L	Endonuclease that specifically degrades the RNA of RNA- DNA hybrids
PG001_4_18	fabF-1		2.3.1.179,2.3.1.41	ko:K00647,ko:K09458,ko:K11054	ko00061,ko00780,ko01100,ko01212,map00061,map00780,map01100,map01212	M00083,M00572	R04355,R04726,R04952,R04957,R04960,R04963,R04968,R07762,R10115,R10119	RC00039,RC02728,RC02729,RC02888	ko00000,ko00001,ko00002,ko01000,ko01004				1ERA3@1016,1HY14@117743,4NFC8@976,COG0304@1,COG0304@2	IQ	Belongs to the beta-ketoacyl-ACP synthases family
PG001_4_19	acpP-1			ko:K02078					ko00000,ko00001				1ES8G@1016,1I3W1@117743,4NSFU@976,COG0236@1,COG0236@2	IQ	acyl carrier
PG001_4_20													1ERSR@1016,1I1RZ@117743,4NMSI@976,COG0304@1,COG0304@2	IQ	3-oxoacyl-(ACP) synthase
PG001_4_21													1EQ2Q@1016,1HX2D@117743,4NE4W@976,COG0457@1,COG0457@2,COG1729@1,COG1729@2	S	Tetratricopeptide repeat protein
PG001_4_22													1EQ3F@1016,1IJDB@117743,4NGYD@976,COG4206@1,COG4206@2	H	TonB-dependent receptor
PG001_4_23	menA	GO:0000287,GO:0002094,GO:0003674,GO:0003824,GO:0004659,GO:0005488,GO:0005575,GO:0005623,GO:0005886,GO:0006732,GO:0006733,GO:0006743,GO:0006744,GO:0006766,GO:0006775,GO:0008150,GO:0008152,GO:0009058,GO:0009108,GO:0009110,GO:0009233,GO:0009234,GO:0009987,GO:0016020,GO:0016740,GO:0016765,GO:0032194,GO:0042180,GO:0042181,GO:0042362,GO:0042371,GO:0042373,GO:0043167,GO:0043169,GO:0044237,GO:0044249,GO:…	2.5.1.74	ko:K02548	ko00130,ko01100,ko01110,map00130,map01100,map01110	M00116	R05617,R06858,R10757	RC02935,RC02936,RC03264	ko00000,ko00001,ko00002,ko01000,ko01006			iECH74115_1262.ECH74115_5387,iG2583_1286.G2583_4737	1EQGS@1016,1HWR2@117743,4NGCJ@976,COG1575@1,COG1575@2	H	Belongs to the MenA family. Type 1 subfamily
PG001_4_24	ytkL												1EQD3@1016,1HXFC@117743,4NGD5@976,COG2220@1,COG2220@2	S	Psort location Cytoplasmic, score 8.96
PG001_4_25				ko:K07126					ko00000				1ERE3@1016,1I3HG@117743,4NQZT@976,COG2849@1,COG2849@2	S	MORN repeat protein
PG001_4_26	sodA		1.15.1.1	ko:K04564	ko04013,ko04068,ko04146,ko04211,ko04212,ko04213,ko05016,map04013,map04068,map04146,map04211,map04212,map04213,map05016				ko00000,ko00001,ko01000				1ER1S@1016,1I1GP@117743,4NMG8@976,COG0605@1,COG0605@2	P	Destroys radicals which are normally produced within the cells and which are toxic to biological systems
PG001_4_27													1ERWM@1016,1IEZH@117743,2AAQ5@1,3102A@2,4PEEU@976
PG001_4_28													1ETBX@1016,1IFQS@117743,2AAQ5@1,32JSH@2,4PF4H@976
PG001_4_29				ko:K03281					ko00000	2.A.49			1EQXS@1016,1HWJE@117743,4NFCF@976,COG0038@1,COG0038@2,COG0517@1,COG0517@2	P	Chloride transporter, ClC family
PG001_4_30													1ESGH@1016,1IC7P@117743,29C6B@1,2ZZ4W@2,4PEMZ@976
PG001_4_31													2EX1U@1,33QCY@2,4P0VG@976
PG001_4_32	accD	GO:0001676,GO:0003674,GO:0003676,GO:0003677,GO:0003723,GO:0003729,GO:0003824,GO:0003989,GO:0005488,GO:0005575,GO:0005622,GO:0005623,GO:0005737,GO:0006082,GO:0006417,GO:0006629,GO:0006631,GO:0006633,GO:0008150,GO:0008152,GO:0008270,GO:0008610,GO:0009058,GO:0009317,GO:0009329,GO:0009889,GO:0009890,GO:0009892,GO:0009987,GO:0010468,GO:0010556,GO:0010558,GO:0010605,GO:0010608,GO:0010629,GO:0016053,GO:…	2.1.3.15,6.4.1.2	ko:K01963	ko00061,ko00620,ko00640,ko00720,ko01100,ko01110,ko01120,ko01130,ko01200,ko01212,map00061,map00620,map00640,map00720,map01100,map01110,map01120,map01130,map01200,map01212	M00082,M00376	R00742,R04386	RC00040,RC00253,RC00367	ko00000,ko00001,ko00002,ko01000			iJN678.accD,iPC815.YPO2768,iUTI89_1310.UTI89_C2601	1EQ2D@1016,1HXQR@117743,4NFMH@976,COG0777@1,COG0777@2	I	Component of the acetyl coenzyme A carboxylase (ACC) complex. Biotin carboxylase (BC) catalyzes the carboxylation of biotin on its carrier protein (BCCP) and then the CO(2) group is transferred by the transcarboxylase to acetyl-CoA to form malonyl- CoA
PG001_4_33	mvaD		4.1.1.33	ko:K01597	ko00900,ko01100,ko01110,ko01130,map00900,map01100,map01110,map01130	M00095	R01121	RC00453	ko00000,ko00001,ko00002,ko01000				1ER0U@1016,1HY6U@117743,4NDYX@976,COG3407@1,COG3407@2	I	diphosphomevalonate decarboxylase
PG001_4_34													1ER92@1016,1I5KK@117743,4NT9S@976,COG3878@1,COG3878@2	S	This gene contains a nucleotide ambiguity which may be the result of a sequencing error
PG001_4_35													1ESW2@1016,1I5KK@117743,4NT9S@976,COG3878@1,COG3878@2	S	Psort location Cytoplasmic, score 8.96
PG001_4_36	vdlC												1ERAM@1016,1HYM0@117743,4NGKR@976,COG4221@1,COG4221@2	S	Belongs to the short-chain dehydrogenases reductases (SDR) family
PG001_4_37	tal	GO:0003674,GO:0003824,GO:0006002,GO:0006793,GO:0006796,GO:0008150,GO:0008152,GO:0009987,GO:0016829,GO:0016830,GO:0016832,GO:0019637,GO:0044237,GO:0071704,GO:1901135	2.2.1.2	ko:K00616	ko00030,ko01100,ko01110,ko01120,ko01130,ko01200,ko01230,map00030,map01100,map01110,map01120,map01130,map01200,map01230	M00004,M00007	R01827	RC00439,RC00604	ko00000,ko00001,ko00002,ko01000				1ER5Q@1016,1HXUY@117743,4NFVZ@976,COG0176@1,COG0176@2	H	Transaldolase is important for the balance of metabolites in the pentose-phosphate pathway
PG001_4_38	M1-966	GO:0003674,GO:0003824,GO:0006508,GO:0006807,GO:0008150,GO:0008152,GO:0008233,GO:0016787,GO:0019538,GO:0043170,GO:0044238,GO:0071704,GO:0140096,GO:1901564	3.4.13.21	ko:K05995					ko00000,ko01000,ko01002				1ERKA@1016,1I7HU@117743,4NHGC@976,COG3340@1,COG3340@2	E	Psort location Cytoplasmic, score
PG001_4_39													1EQ29@1016,1I2P5@117743,4NNKA@976,COG4185@1,COG4185@2	S	Zeta toxin
PG001_4_40													1ESGR@1016,1IM4F@117743,2BV7T@1,32QMD@2,4PCC5@976
PG001_4_41	menB	GO:0003674,GO:0003824,GO:0005488,GO:0005575,GO:0005623,GO:0005886,GO:0006732,GO:0008150,GO:0008152,GO:0008935,GO:0009058,GO:0009108,GO:0009233,GO:0009234,GO:0009987,GO:0016020,GO:0016043,GO:0016829,GO:0016830,GO:0016833,GO:0022607,GO:0034214,GO:0042180,GO:0042181,GO:0043167,GO:0043168,GO:0043933,GO:0044085,GO:0044237,GO:0044249,GO:0044281,GO:0044283,GO:0044464,GO:0051186,GO:0051188,GO:0051259,GO:…	4.1.3.36	ko:K01661	ko00130,ko01100,ko01110,map00130,map01100,map01110	M00116	R07263	RC01923	ko00000,ko00001,ko00002,ko01000				1EQD6@1016,1HWQB@117743,4NDXT@976,COG0447@1,COG0447@2	H	Belongs to the enoyl-CoA hydratase isomerase family. MenB subfamily
PG001_4_42			3.1.3.41	ko:K01101,ko:K02566	ko00627,ko01120,map00627,map01120		R03024	RC00151	ko00000,ko00001,ko01000				1ERXI@1016,1I2FP@117743,4NNYH@976,COG0647@1,COG0647@2	G	Psort location Cytoplasmic, score 8.96
PG001_4_43													1ER44@1016,1HXAY@117743,4NDZS@976,COG0247@1,COG0247@2	C	Cysteine-rich domain protein
PG001_4_44													1ERDD@1016,1HWUW@117743,4NEA0@976,COG5549@1,COG5549@2	O	Domain of unknown function (DUF5117)
PG001_4_45	bcr	GO:0003674,GO:0005215,GO:0005575,GO:0005623,GO:0005886,GO:0006810,GO:0006857,GO:0008150,GO:0015833,GO:0016020,GO:0022857,GO:0035442,GO:0035672,GO:0035673,GO:0042886,GO:0042887,GO:0042938,GO:0044464,GO:0051179,GO:0051234,GO:0055085,GO:0071702,GO:0071705,GO:0071916,GO:0071944,GO:1904680		ko:K07552					ko00000,ko02000	2.A.1.2			1EQ5A@1016,1HY2F@117743,4NG6X@976,COG0477@1,COG2814@2	EGP	Major facilitator Superfamily
PG001_4_46	cfa3		2.3.1.179,2.3.1.41	ko:K00647,ko:K09458	ko00061,ko00780,ko01100,ko01212,map00061,map00780,map01100,map01212	M00083,M00572	R04355,R04726,R04952,R04957,R04960,R04963,R04968,R07762,R10115,R10119	RC00039,RC02728,RC02729,RC02888	ko00000,ko00001,ko00002,ko01000,ko01004				1EQ33@1016,1HXWZ@117743,4NE8K@976,COG0304@1,COG0304@2	H	Belongs to the beta-ketoacyl-ACP synthases family
PG001_4_47													1ERXJ@1016,1IJ27@117743,4NRA8@976,COG0551@1,COG0551@2	L	23S rRNA-intervening sequence protein
PG001_4_48													2FMFX@200643,4NH3B@976,COG0553@1,COG0553@2	L	helicase
PG001_4_49													28NQ0@1,2FTHR@200643,2ZBPR@2,4NQJC@976	S	Domain of unknown function (DUF4391)
PG001_4_50	mod		2.1.1.72	ko:K07316					ko00000,ko01000,ko02048				1ET14@1016,1HYXQ@117743,4NFKE@976,COG2189@1,COG2189@2	L	DNA methylase
PG001_4_51	res		3.1.21.5	ko:K01156					ko00000,ko01000,ko02048				1ESXG@1016,1HXP4@117743,4NGM0@976,COG3587@1,COG3587@2	V	Type III restriction enzyme, res subunit
PG001_4_52													1ES96@1016,1I6G0@117743,2DQJI@1,3379V@2,4NWHW@976
PG001_4_53			3.5.1.28	ko:K01447,ko:K02395,ko:K06385,ko:K11904,ko:K19223	ko03070,map03070	M00334	R04112	RC00064,RC00141	ko00000,ko00001,ko00002,ko01000,ko01002,ko01011,ko02035,ko02044	3.A.23.1	CBM50		1ERUG@1016,1I9H0@117743,4NVFM@976,COG1705@1,COG1705@2	NU	mannosyl-glycoprotein endo-beta-N-acetylglucosaminidase
PG001_4_55	czcD			ko:K16264					ko00000,ko02000	2.A.4.1			1EQS1@1016,1HXN8@117743,4NIHB@976,COG1230@1,COG1230@2	P	cadmium, cobalt and zinc H( )-K( ) antiporter
PG001_4_56	yadF		4.2.1.1	ko:K01673	ko00910,map00910		R00132,R10092	RC02807	ko00000,ko00001,ko01000			iNJ661.Rv3273	1EQVU@1016,1HXG3@117743,4NEJT@976,COG0288@1,COG0288@2	P	Reversible hydration of carbon dioxide
PG001_4_57	XK27_08050												1EQ8P@1016,1HWKG@117743,4NEP5@976,COG0330@1,COG0330@2	O	SPFH Band 7 PHB domain protein
PG001_4_58													1ETA2@1016,1IMB5@117743,2A85C@1,30X64@2,4PAIN@976
PG001_4_59													COG0454@1,COG0454@2	K	#NAME?
PG001_4_60	pheT	GO:0003674,GO:0003824,GO:0004812,GO:0004826,GO:0005488,GO:0005515,GO:0005575,GO:0005618,GO:0005622,GO:0005623,GO:0005737,GO:0005829,GO:0005886,GO:0006082,GO:0006139,GO:0006399,GO:0006412,GO:0006418,GO:0006432,GO:0006518,GO:0006520,GO:0006725,GO:0006807,GO:0008150,GO:0008152,GO:0009058,GO:0009059,GO:0009328,GO:0009987,GO:0010467,GO:0016020,GO:0016070,GO:0016874,GO:0016875,GO:0019538,GO:0019752,GO:…	6.1.1.20	ko:K01890	ko00970,map00970	M00359,M00360	R03660	RC00055,RC00523	ko00000,ko00001,ko00002,ko01000,ko01007,ko03016			iG2583_1286.G2583_2160,iPC815.YPO2428	1ERE7@1016,1HX4I@117743,4NF5B@976,COG0072@1,COG0072@2,COG0073@1,COG0073@2	J	Belongs to the phenylalanyl-tRNA synthetase beta subunit family. Type 1 subfamily
PG001_4_61													1ES6D@1016,1IF2S@117743,2A3VU@1,30SE0@2,4PEHE@976
PG001_4_63	rpsL	GO:0000372,GO:0000375,GO:0000376,GO:0003674,GO:0003676,GO:0003723,GO:0003735,GO:0005198,GO:0005488,GO:0005575,GO:0005622,GO:0005623,GO:0005737,GO:0005829,GO:0005840,GO:0006139,GO:0006396,GO:0006412,GO:0006518,GO:0006725,GO:0006807,GO:0008150,GO:0008152,GO:0008380,GO:0009058,GO:0009059,GO:0009893,GO:0009987,GO:0010467,GO:0010468,GO:0010604,GO:0010628,GO:0015935,GO:0016070,GO:0019219,GO:0019222,GO:…		ko:K02950	ko03010,map03010	M00178,M00179			br01610,ko00000,ko00001,ko00002,ko03011				1ERTK@1016,1I18N@117743,4NM3Y@976,COG0048@1,COG0048@2	J	Interacts with and stabilizes bases of the 16S rRNA that are involved in tRNA selection in the A site and with the mRNA backbone. Located at the interface of the 30S and 50S subunits, it traverses the body of the 30S subunit contacting proteins on the other side and probably holding the rRNA structure together. The combined cluster of proteins S8, S12 and S17 appears to hold together the shoulder…
PG001_4_64	rpsG	GO:0000028,GO:0003674,GO:0003676,GO:0003723,GO:0003729,GO:0003735,GO:0005198,GO:0005488,GO:0005575,GO:0005618,GO:0005622,GO:0005623,GO:0005737,GO:0005829,GO:0005840,GO:0005886,GO:0006412,GO:0006417,GO:0006518,GO:0006807,GO:0006996,GO:0008150,GO:0008152,GO:0009058,GO:0009059,GO:0009889,GO:0009890,GO:0009892,GO:0009987,GO:0010467,GO:0010468,GO:0010556,GO:0010558,GO:0010605,GO:0010608,GO:0010629,GO:…		ko:K02992	ko03010,map03010	M00178,M00179			br01610,ko00000,ko00001,ko00002,ko03011				1EQ84@1016,1HWP7@117743,4NEEM@976,COG0049@1,COG0049@2	J	One of the primary rRNA binding proteins, it binds directly to 16S rRNA where it nucleates assembly of the head domain of the 30S subunit. Is located at the subunit interface close to the decoding center, probably blocks exit of the E-site tRNA
PG001_4_65	fusA	GO:0003674,GO:0003676,GO:0003723,GO:0003746,GO:0005488,GO:0005575,GO:0005618,GO:0005622,GO:0005623,GO:0005737,GO:0005886,GO:0006412,GO:0006414,GO:0006518,GO:0006807,GO:0008135,GO:0008150,GO:0008152,GO:0009058,GO:0009059,GO:0009987,GO:0010467,GO:0016020,GO:0019538,GO:0030312,GO:0034641,GO:0034645,GO:0040007,GO:0043043,GO:0043170,GO:0043603,GO:0043604,GO:0044237,GO:0044238,GO:0044249,GO:0044260,GO:…		ko:K02355					ko00000,ko03012,ko03029				1EQQC@1016,1HY04@117743,4NE9X@976,COG0480@1,COG0480@2	J	Catalyzes the GTP-dependent ribosomal translocation step during translation elongation. During this step, the ribosome changes from the pre-translocational (PRE) to the post- translocational (POST) state as the newly formed A-site-bound peptidyl-tRNA and P-site-bound deacylated tRNA move to the P and E sites, respectively. Catalyzes the coordinated movement of the two tRNA molecules, the mRNA and…
PG001_4_66	rpsJ	GO:0001072,GO:0003674,GO:0003735,GO:0005198,GO:0005575,GO:0005622,GO:0005623,GO:0005737,GO:0005829,GO:0005840,GO:0006355,GO:0006412,GO:0006518,GO:0006807,GO:0008150,GO:0008152,GO:0009058,GO:0009059,GO:0009889,GO:0009987,GO:0010467,GO:0010468,GO:0010556,GO:0015935,GO:0019219,GO:0019222,GO:0019538,GO:0022626,GO:0022627,GO:0031323,GO:0031326,GO:0031554,GO:0031564,GO:0032991,GO:0034641,GO:0034645,GO:…		ko:K02946	ko03010,map03010	M00178,M00179			br01610,ko00000,ko00001,ko00002,ko03011				1ES6K@1016,1I2VK@117743,4NQ65@976,COG0051@1,COG0051@2	J	Involved in the binding of tRNA to the ribosomes
PG001_4_67	rplC	GO:0000027,GO:0003674,GO:0003735,GO:0005198,GO:0005575,GO:0005622,GO:0005623,GO:0005737,GO:0005829,GO:0005840,GO:0005886,GO:0006412,GO:0006518,GO:0006807,GO:0006996,GO:0008150,GO:0008152,GO:0009058,GO:0009059,GO:0009893,GO:0009987,GO:0010467,GO:0010468,GO:0010604,GO:0010628,GO:0015934,GO:0016020,GO:0016043,GO:0019219,GO:0019222,GO:0019538,GO:0022607,GO:0022613,GO:0022618,GO:0022625,GO:0022626,GO:…		ko:K02906	ko03010,map03010	M00178,M00179			br01610,ko00000,ko00001,ko00002,ko03011				1EQW6@1016,1HXHF@117743,4NEAN@976,COG0087@1,COG0087@2	J	One of the primary rRNA binding proteins, it binds directly near the 3'-end of the 23S rRNA, where it nucleates assembly of the 50S subunit
PG001_4_68	rplD	GO:0001130,GO:0001217,GO:0003674,GO:0003676,GO:0003700,GO:0003723,GO:0003735,GO:0004857,GO:0005198,GO:0005488,GO:0005575,GO:0005618,GO:0005622,GO:0005623,GO:0005737,GO:0005829,GO:0005840,GO:0005844,GO:0005886,GO:0006355,GO:0006412,GO:0006417,GO:0006518,GO:0006807,GO:0006996,GO:0008150,GO:0008152,GO:0008428,GO:0009058,GO:0009059,GO:0009889,GO:0009890,GO:0009892,GO:0009987,GO:0010467,GO:0010468,GO:…		ko:K02926,ko:K16193	ko03010,map03010	M00178			br01610,ko00000,ko00001,ko00002,ko03011				1EQEB@1016,1HXZA@117743,4NEWZ@976,COG0088@1,COG0088@2	J	Forms part of the polypeptide exit tunnel
PG001_4_69	rplW	GO:0000027,GO:0003674,GO:0003676,GO:0003723,GO:0003735,GO:0005198,GO:0005488,GO:0005575,GO:0005622,GO:0005623,GO:0005737,GO:0005829,GO:0005840,GO:0005886,GO:0006412,GO:0006518,GO:0006807,GO:0006996,GO:0008150,GO:0008152,GO:0009058,GO:0009059,GO:0009987,GO:0010467,GO:0015934,GO:0016020,GO:0016043,GO:0019538,GO:0022607,GO:0022613,GO:0022618,GO:0022625,GO:0022626,GO:0032991,GO:0034622,GO:0034641,GO:…		ko:K02892	ko03010,map03010	M00178,M00179			br01610,ko00000,ko00001,ko00002,ko03011				1ES5A@1016,1I45R@117743,4NS7H@976,COG0089@1,COG0089@2	J	One of the early assembly proteins it binds 23S rRNA. One of the proteins that surrounds the polypeptide exit tunnel on the outside of the ribosome. Forms the main docking site for trigger factor binding to the ribosome
PG001_4_70	rplB	GO:0000027,GO:0002181,GO:0003674,GO:0003676,GO:0003723,GO:0003735,GO:0005198,GO:0005488,GO:0005575,GO:0005622,GO:0005623,GO:0005737,GO:0005829,GO:0005840,GO:0005886,GO:0006412,GO:0006518,GO:0006807,GO:0006996,GO:0008150,GO:0008152,GO:0008270,GO:0009058,GO:0009059,GO:0009987,GO:0010467,GO:0015934,GO:0016020,GO:0016043,GO:0019538,GO:0022607,GO:0022613,GO:0022618,GO:0022625,GO:0022626,GO:0032991,GO:…		ko:K02886	ko03010,map03010	M00178,M00179			br01610,ko00000,ko00001,ko00002,ko03011				1EQ6Y@1016,1HXDV@117743,4NE8G@976,COG0090@1,COG0090@2	J	One of the primary rRNA binding proteins. Required for association of the 30S and 50S subunits to form the 70S ribosome, for tRNA binding and peptide bond formation. It has been suggested to have peptidyltransferase activity
PG001_4_71	rpsS	GO:0000028,GO:0003674,GO:0003735,GO:0005198,GO:0005575,GO:0005622,GO:0005623,GO:0005737,GO:0005829,GO:0005840,GO:0005886,GO:0006412,GO:0006518,GO:0006807,GO:0006996,GO:0008150,GO:0008152,GO:0009058,GO:0009059,GO:0009987,GO:0010467,GO:0015935,GO:0016020,GO:0016043,GO:0019538,GO:0022607,GO:0022613,GO:0022618,GO:0022626,GO:0022627,GO:0032991,GO:0034622,GO:0034641,GO:0034645,GO:0040007,GO:0042254,GO:…		ko:K02965	ko03010,map03010	M00178,M00179			br01610,ko00000,ko00001,ko00002,ko03011				1ES62@1016,1I2W9@117743,4NQ8T@976,COG0185@1,COG0185@2	J	Protein S19 forms a complex with S13 that binds strongly to the 16S ribosomal RNA
PG001_4_72	rplV	GO:0003674,GO:0003735,GO:0005198,GO:0005575,GO:0005618,GO:0005622,GO:0005623,GO:0005737,GO:0005829,GO:0005840,GO:0005844,GO:0006412,GO:0006518,GO:0006807,GO:0006996,GO:0008150,GO:0008152,GO:0009058,GO:0009059,GO:0009987,GO:0010467,GO:0015934,GO:0016043,GO:0019538,GO:0022607,GO:0022613,GO:0022618,GO:0022625,GO:0022626,GO:0030312,GO:0032991,GO:0034622,GO:0034641,GO:0034645,GO:0040007,GO:0042254,GO:…		ko:K02890	ko03010,map03010	M00178,M00179			br01610,ko00000,ko00001,ko00002,ko03011				1ERVF@1016,1I18F@117743,4NQ8E@976,COG0091@1,COG0091@2	J	The globular domain of the protein is located near the polypeptide exit tunnel on the outside of the subunit, while an extended beta-hairpin is found that lines the wall of the exit tunnel in the center of the 70S ribosome
PG001_4_73	rpsC	GO:0000028,GO:0002181,GO:0003674,GO:0003735,GO:0005198,GO:0005575,GO:0005618,GO:0005622,GO:0005623,GO:0005737,GO:0005829,GO:0005840,GO:0005886,GO:0006412,GO:0006518,GO:0006807,GO:0006996,GO:0008150,GO:0008152,GO:0009058,GO:0009059,GO:0009987,GO:0010467,GO:0015935,GO:0016020,GO:0016043,GO:0019538,GO:0022607,GO:0022613,GO:0022618,GO:0022626,GO:0022627,GO:0030312,GO:0032991,GO:0034622,GO:0034641,GO:…		ko:K02982	ko03010,map03010	M00178,M00179			br01610,ko00000,ko00001,ko00002,ko03011				1ER93@1016,1HXI0@117743,4NE9F@976,COG0092@1,COG0092@2	J	Binds the lower part of the 30S subunit head. Binds mRNA in the 70S ribosome, positioning it for translation
PG001_4_74	rplP	GO:0000027,GO:0000049,GO:0003674,GO:0003676,GO:0003723,GO:0003735,GO:0005198,GO:0005488,GO:0005575,GO:0005622,GO:0005623,GO:0005737,GO:0005829,GO:0005840,GO:0005886,GO:0006412,GO:0006518,GO:0006807,GO:0006996,GO:0008150,GO:0008152,GO:0009058,GO:0009059,GO:0009987,GO:0010467,GO:0015934,GO:0016020,GO:0016043,GO:0019538,GO:0019843,GO:0022607,GO:0022613,GO:0022618,GO:0022625,GO:0022626,GO:0032991,GO:…		ko:K02878	ko03010,map03010	M00178			br01610,ko00000,ko00001,ko00002,ko03011				1ERU3@1016,1I16U@117743,4NM87@976,COG0197@1,COG0197@2	J	Binds 23S rRNA and is also seen to make contacts with the A and possibly P site tRNAs
PG001_4_75	rpmC	GO:0000027,GO:0003674,GO:0003735,GO:0005198,GO:0005575,GO:0005622,GO:0005623,GO:0005737,GO:0005829,GO:0005840,GO:0006412,GO:0006518,GO:0006807,GO:0006996,GO:0008150,GO:0008152,GO:0009058,GO:0009059,GO:0009987,GO:0010467,GO:0015934,GO:0016043,GO:0019538,GO:0022607,GO:0022613,GO:0022618,GO:0022625,GO:0022626,GO:0032991,GO:0034622,GO:0034641,GO:0034645,GO:0040007,GO:0042254,GO:0042255,GO:0042273,GO:…		ko:K02904	ko03010,map03010	M00178,M00179			br01610,ko00000,ko00001,ko00002,ko03011				1ESF4@1016,1I53X@117743,4NUSC@976,COG0255@1,COG0255@2	J	Belongs to the universal ribosomal protein uL29 family
PG001_4_76	rpsQ	GO:0003674,GO:0003735,GO:0005198,GO:0005575,GO:0005622,GO:0005623,GO:0005737,GO:0005829,GO:0005840,GO:0005886,GO:0006412,GO:0006518,GO:0006807,GO:0008150,GO:0008152,GO:0009058,GO:0009059,GO:0009987,GO:0010467,GO:0015935,GO:0016020,GO:0019538,GO:0022626,GO:0022627,GO:0032991,GO:0034641,GO:0034645,GO:0040007,GO:0043043,GO:0043170,GO:0043226,GO:0043228,GO:0043229,GO:0043232,GO:0043603,GO:0043604,GO:…		ko:K02961	ko03010,map03010	M00178,M00179			br01610,ko00000,ko00001,ko00002,ko03011				1ES4X@1016,1I2TE@117743,4NSB2@976,COG0186@1,COG0186@2	J	One of the primary rRNA binding proteins, it binds specifically to the 5'-end of 16S ribosomal RNA
PG001_4_77	rplN	GO:0003674,GO:0003676,GO:0003723,GO:0003735,GO:0005198,GO:0005488,GO:0005575,GO:0005622,GO:0005623,GO:0005737,GO:0005829,GO:0005840,GO:0005886,GO:0006412,GO:0006518,GO:0006807,GO:0008150,GO:0008152,GO:0009058,GO:0009059,GO:0009987,GO:0010467,GO:0015934,GO:0016020,GO:0019538,GO:0019843,GO:0022625,GO:0022626,GO:0032991,GO:0034641,GO:0034645,GO:0040007,GO:0043043,GO:0043170,GO:0043226,GO:0043228,GO:…		ko:K02874	ko03010,map03010	M00178,M00179			br01610,ko00000,ko00001,ko00002,ko03011				1ERUA@1016,1I22S@117743,4NNM6@976,COG0093@1,COG0093@2	J	Binds to 23S rRNA. Forms part of two intersubunit bridges in the 70S ribosome
PG001_4_78	rplX	GO:0000027,GO:0003674,GO:0003735,GO:0005198,GO:0005575,GO:0005618,GO:0005622,GO:0005623,GO:0005737,GO:0005829,GO:0005840,GO:0006412,GO:0006518,GO:0006807,GO:0006996,GO:0008150,GO:0008152,GO:0009058,GO:0009059,GO:0009987,GO:0010467,GO:0015934,GO:0016043,GO:0019538,GO:0022607,GO:0022613,GO:0022618,GO:0022625,GO:0022626,GO:0030312,GO:0032991,GO:0034622,GO:0034641,GO:0034645,GO:0040007,GO:0042254,GO:…		ko:K02895	ko03010,map03010	M00178,M00179			br01610,ko00000,ko00001,ko00002,ko03011				1ES4A@1016,1I2VR@117743,4NSTI@976,COG0198@1,COG0198@2	J	One of the proteins that surrounds the polypeptide exit tunnel on the outside of the subunit
PG001_4_79	rplE	GO:0000027,GO:0003674,GO:0003676,GO:0003723,GO:0003735,GO:0005198,GO:0005488,GO:0005575,GO:0005622,GO:0005623,GO:0005737,GO:0005829,GO:0005840,GO:0005886,GO:0006412,GO:0006518,GO:0006807,GO:0006996,GO:0008097,GO:0008150,GO:0008152,GO:0009058,GO:0009059,GO:0009987,GO:0010467,GO:0015934,GO:0016020,GO:0016043,GO:0019538,GO:0019843,GO:0022607,GO:0022613,GO:0022618,GO:0022625,GO:0022626,GO:0032991,GO:…		ko:K02931	ko03010,map03010	M00178,M00179			br01610,ko00000,ko00001,ko00002,ko03011				1EQ0H@1016,1HX1E@117743,4NEGY@976,COG0094@1,COG0094@2	J	This is 1 of the proteins that binds and probably mediates the attachment of the 5S RNA into the large ribosomal subunit, where it forms part of the central protuberance. In the 70S ribosome it contacts protein S13 of the 30S subunit (bridge B1b), connecting the 2 subunits
PG001_4_80	rpsN	GO:0000028,GO:0003674,GO:0003735,GO:0005198,GO:0005575,GO:0005618,GO:0005622,GO:0005623,GO:0005737,GO:0005829,GO:0005840,GO:0006412,GO:0006518,GO:0006807,GO:0006996,GO:0008150,GO:0008152,GO:0009058,GO:0009059,GO:0009987,GO:0010467,GO:0015935,GO:0016043,GO:0019538,GO:0022607,GO:0022613,GO:0022618,GO:0022626,GO:0022627,GO:0030312,GO:0032991,GO:0034622,GO:0034641,GO:0034645,GO:0042254,GO:0042255,GO:…		ko:K02954	ko03010,map03010	M00178,M00179			br01610,ko00000,ko00001,ko00002,ko03011				1ES3E@1016,1I2TX@117743,4NQ6N@976,COG0199@1,COG0199@2	J	Binds 16S rRNA, required for the assembly of 30S particles and may also be responsible for determining the conformation of the 16S rRNA at the A site
PG001_4_81	rpsH	GO:0000028,GO:0003674,GO:0003676,GO:0003723,GO:0003735,GO:0005198,GO:0005488,GO:0005575,GO:0005622,GO:0005623,GO:0005737,GO:0005829,GO:0005840,GO:0006412,GO:0006518,GO:0006807,GO:0006996,GO:0008150,GO:0008152,GO:0009058,GO:0009059,GO:0009894,GO:0009987,GO:0010467,GO:0010468,GO:0010608,GO:0015935,GO:0016043,GO:0019219,GO:0019222,GO:0019538,GO:0019843,GO:0022607,GO:0022613,GO:0022618,GO:0022626,GO:…		ko:K02994	ko03010,map03010	M00178,M00179			br01610,ko00000,ko00001,ko00002,ko03011				1ERWJ@1016,1I20H@117743,4NNFW@976,COG0096@1,COG0096@2	J	One of the primary rRNA binding proteins, it binds directly to 16S rRNA central domain where it helps coordinate assembly of the platform of the 30S subunit
PG001_4_82	rplF	GO:0000027,GO:0002181,GO:0003674,GO:0003676,GO:0003723,GO:0003735,GO:0005198,GO:0005488,GO:0005575,GO:0005618,GO:0005622,GO:0005623,GO:0005737,GO:0005829,GO:0005840,GO:0005886,GO:0006412,GO:0006518,GO:0006807,GO:0006996,GO:0008150,GO:0008152,GO:0009058,GO:0009059,GO:0009987,GO:0010467,GO:0015934,GO:0016020,GO:0016043,GO:0019538,GO:0019843,GO:0022607,GO:0022613,GO:0022618,GO:0022625,GO:0022626,GO:…		ko:K02933	ko03010,map03010	M00178,M00179			br01610,ko00000,ko00001,ko00002,ko03011				1EQPC@1016,1HWK7@117743,4NGJM@976,COG0097@1,COG0097@2	J	This protein binds to the 23S rRNA, and is important in its secondary structure. It is located near the subunit interface in the base of the L7 L12 stalk, and near the tRNA binding site of the peptidyltransferase center
PG001_4_83	rplR	GO:0003674,GO:0003676,GO:0003723,GO:0003735,GO:0005198,GO:0005488,GO:0005575,GO:0005622,GO:0005623,GO:0005737,GO:0005829,GO:0005840,GO:0006412,GO:0006518,GO:0006807,GO:0008097,GO:0008150,GO:0008152,GO:0009058,GO:0009059,GO:0009987,GO:0010467,GO:0015934,GO:0019538,GO:0019843,GO:0022625,GO:0022626,GO:0032991,GO:0034641,GO:0034645,GO:0040007,GO:0043043,GO:0043170,GO:0043226,GO:0043228,GO:0043229,GO:…		ko:K02881	ko03010,map03010	M00178,M00179			br01610,ko00000,ko00001,ko00002,ko03011				1ES1A@1016,1I2S3@117743,4NQAS@976,COG0256@1,COG0256@2	J	This is one of the proteins that binds and probably mediates the attachment of the 5S RNA into the large ribosomal subunit, where it forms part of the central protuberance
PG001_4_84	rpsE	GO:0000028,GO:0003674,GO:0003735,GO:0005198,GO:0005575,GO:0005622,GO:0005623,GO:0005737,GO:0005829,GO:0005840,GO:0005886,GO:0006412,GO:0006518,GO:0006807,GO:0006996,GO:0008150,GO:0008152,GO:0009058,GO:0009059,GO:0009987,GO:0010467,GO:0015935,GO:0016020,GO:0016043,GO:0019538,GO:0022607,GO:0022613,GO:0022618,GO:0022626,GO:0022627,GO:0032991,GO:0034622,GO:0034641,GO:0034645,GO:0040007,GO:0042254,GO:…		ko:K02988	ko03010,map03010	M00178,M00179			br01610,ko00000,ko00001,ko00002,ko03011				1ERCD@1016,1HXH9@117743,4NG1Z@976,COG0098@1,COG0098@2	J	Located at the back of the 30S subunit body where it stabilizes the conformation of the head with respect to the body
PG001_4_85	rpmD	GO:0000027,GO:0003674,GO:0003735,GO:0005198,GO:0005575,GO:0005622,GO:0005623,GO:0005737,GO:0005829,GO:0005840,GO:0006412,GO:0006518,GO:0006807,GO:0006996,GO:0008150,GO:0008152,GO:0009058,GO:0009059,GO:0009987,GO:0010467,GO:0015934,GO:0016043,GO:0019538,GO:0022607,GO:0022613,GO:0022618,GO:0022625,GO:0022626,GO:0032991,GO:0034622,GO:0034641,GO:0034645,GO:0040007,GO:0042254,GO:0042255,GO:0042273,GO:…		ko:K02907	ko03010,map03010	M00178,M00179			br01610,ko00000,ko00001,ko00002,ko03011				1ESE1@1016,1I55H@117743,4NUXV@976,COG1841@1,COG1841@2	J	Ribosomal protein L30
PG001_4_86	rplO	GO:0003674,GO:0003735,GO:0005198,GO:0005575,GO:0005622,GO:0005623,GO:0005737,GO:0005829,GO:0005840,GO:0005886,GO:0015934,GO:0016020,GO:0022625,GO:0022626,GO:0032991,GO:0043226,GO:0043228,GO:0043229,GO:0043232,GO:0044391,GO:0044422,GO:0044424,GO:0044444,GO:0044445,GO:0044446,GO:0044464,GO:0071944,GO:1990904		ko:K02876	ko03010,map03010	M00178,M00179			br01610,ko00000,ko00001,ko00002,ko03011				1ERQS@1016,1I17M@117743,4NNFQ@976,COG0200@1,COG0200@2	J	Binds to the 23S rRNA
PG001_4_87	secY	GO:0002790,GO:0003674,GO:0005048,GO:0005215,GO:0005488,GO:0005575,GO:0005623,GO:0005886,GO:0005887,GO:0006605,GO:0006612,GO:0006613,GO:0006614,GO:0006616,GO:0006810,GO:0006886,GO:0008104,GO:0008150,GO:0008320,GO:0008565,GO:0009306,GO:0009987,GO:0015031,GO:0015833,GO:0016020,GO:0016021,GO:0016043,GO:0022857,GO:0022884,GO:0031224,GO:0031226,GO:0031522,GO:0032940,GO:0032978,GO:0032991,GO:0033036,GO:…		ko:K03076	ko02024,ko03060,ko03070,map02024,map03060,map03070	M00335			ko00000,ko00001,ko00002,ko02044	3.A.5			1EQXD@1016,1HWR7@117743,4NEPU@976,COG0201@1,COG0201@2	U	The central subunit of the protein translocation channel SecYEG. Consists of two halves formed by TMs 1-5 and 6-10. These two domains form a lateral gate at the front which open onto the bilayer between TMs 2 and 7, and are clamped together by SecE at the back. The channel is closed by both a pore ring composed of hydrophobic SecY resides and a short helix (helix 2A) on the extracellular side of …
PG001_4_88	infA	GO:0001871,GO:0003674,GO:0005488,GO:0005575,GO:0005622,GO:0005623,GO:0005737,GO:0005829,GO:0009986,GO:0030246,GO:0030247,GO:0043021,GO:0043022,GO:0044424,GO:0044444,GO:0044464,GO:0044877,GO:2001065		ko:K02518					ko00000,ko03012				1ESAF@1016,1I3WQ@117743,4NS6S@976,COG0361@1,COG0361@2	J	One of the essential components for the initiation of protein synthesis. Stabilizes the binding of IF-2 and IF-3 on the 30S subunit to which N-formylmethionyl-tRNA(fMet) subsequently binds. Helps modulate mRNA selection, yielding the 30S pre- initiation complex (PIC). Upon addition of the 50S ribosomal subunit IF-1, IF-2 and IF-3 are released leaving the mature 70S translation initation complex
PG001_4_89	rpsM	GO:0003674,GO:0003735,GO:0005198,GO:0005575,GO:0005622,GO:0005623,GO:0005737,GO:0005829,GO:0005840,GO:0005886,GO:0006412,GO:0006518,GO:0006807,GO:0008150,GO:0008152,GO:0009058,GO:0009059,GO:0009987,GO:0010467,GO:0015935,GO:0016020,GO:0019538,GO:0022613,GO:0022626,GO:0022627,GO:0032991,GO:0034641,GO:0034645,GO:0042254,GO:0043043,GO:0043170,GO:0043226,GO:0043228,GO:0043229,GO:0043232,GO:0043603,GO:…		ko:K02952	ko03010,map03010	M00178,M00179			br01610,ko00000,ko00001,ko00002,ko03011				1ERXC@1016,1I1ZW@117743,4NNGZ@976,COG0099@1,COG0099@2	J	Located at the top of the head of the 30S subunit, it contacts several helices of the 16S rRNA. In the 70S ribosome it contacts the 23S rRNA (bridge B1a) and protein L5 of the 50S subunit (bridge B1b), connecting the 2 subunits
PG001_4_90	rpsK	GO:0000028,GO:0000462,GO:0003674,GO:0003676,GO:0003723,GO:0003729,GO:0003735,GO:0005198,GO:0005488,GO:0005575,GO:0005622,GO:0005623,GO:0005737,GO:0005829,GO:0005840,GO:0005886,GO:0006139,GO:0006364,GO:0006396,GO:0006412,GO:0006518,GO:0006725,GO:0006807,GO:0006996,GO:0008150,GO:0008152,GO:0009058,GO:0009059,GO:0009987,GO:0010467,GO:0015935,GO:0016020,GO:0016043,GO:0016070,GO:0016072,GO:0019538,GO:…		ko:K02948	ko03010,map03010	M00178,M00179			br01610,ko00000,ko00001,ko00002,ko03011				1ERU5@1016,1I1GI@117743,4NNHA@976,COG0100@1,COG0100@2	J	Located on the platform of the 30S subunit, it bridges several disparate RNA helices of the 16S rRNA. Forms part of the Shine-Dalgarno cleft in the 70S ribosome
PG001_4_91	rpsD	GO:0003674,GO:0003676,GO:0003723,GO:0003735,GO:0005198,GO:0005488,GO:0005575,GO:0005622,GO:0005623,GO:0005737,GO:0005840,GO:0006417,GO:0006450,GO:0008150,GO:0009889,GO:0009891,GO:0009893,GO:0010468,GO:0010556,GO:0010557,GO:0010604,GO:0010608,GO:0010628,GO:0015935,GO:0019222,GO:0019843,GO:0031323,GO:0031325,GO:0031326,GO:0031328,GO:0032268,GO:0032270,GO:0032991,GO:0034248,GO:0034250,GO:0043226,GO:…		ko:K02986	ko03010,map03010	M00178,M00179			br01610,ko00000,ko00001,ko00002,ko03011				1EQQN@1016,1HWWF@117743,4NEMZ@976,COG0522@1,COG0522@2	J	One of the primary rRNA binding proteins, it binds directly to 16S rRNA where it nucleates assembly of the body of the 30S subunit
PG001_4_92	rpoA	GO:0003674,GO:0003824,GO:0003899,GO:0005488,GO:0005575,GO:0005622,GO:0005623,GO:0005737,GO:0005829,GO:0006139,GO:0006351,GO:0006354,GO:0006725,GO:0006807,GO:0008150,GO:0008152,GO:0008270,GO:0009058,GO:0009059,GO:0009987,GO:0010467,GO:0016070,GO:0016740,GO:0016772,GO:0016779,GO:0018130,GO:0019438,GO:0032774,GO:0034062,GO:0034641,GO:0034645,GO:0034654,GO:0043167,GO:0043169,GO:0043170,GO:0044237,GO:…	2.7.7.6	ko:K03040	ko00230,ko00240,ko01100,ko03020,map00230,map00240,map01100,map03020	M00183	R00435,R00441,R00442,R00443	RC02795	br01611,ko00000,ko00001,ko00002,ko01000,ko03021,ko03400				1ERPS@1016,1HX6J@117743,4NE8W@976,COG0202@1,COG0202@2	K	DNA-dependent RNA polymerase catalyzes the transcription of DNA into RNA using the four ribonucleoside triphosphates as substrates
PG001_4_93	rplQ	GO:0003674,GO:0003735,GO:0005198,GO:0005575,GO:0005618,GO:0005622,GO:0005623,GO:0005737,GO:0005829,GO:0005840,GO:0005886,GO:0015934,GO:0016020,GO:0022625,GO:0022626,GO:0030312,GO:0032991,GO:0043226,GO:0043228,GO:0043229,GO:0043232,GO:0044391,GO:0044422,GO:0044424,GO:0044444,GO:0044445,GO:0044446,GO:0044464,GO:0071944,GO:1990904		ko:K02879	ko03010,map03010	M00178			br01610,ko00000,ko00001,ko00002,ko03011				1ERVK@1016,1I1B5@117743,4NNW0@976,COG0203@1,COG0203@2	J	ribosomal protein l17
PG001_4_94	yeiM			ko:K03317					ko00000	2.A.41			1EQQA@1016,1HY0T@117743,4NEYN@976,COG1972@1,COG1972@2	F	nucleoside transporter
PG001_4_95	yqdE	GO:0005575,GO:0005618,GO:0005623,GO:0005886,GO:0016020,GO:0030312,GO:0044464,GO:0071944		ko:K03617,ko:K08999					ko00000				1ERQ4@1016,1HXCB@117743,4NGSW@976,COG1259@1,COG1259@2	S	Psort location Cytoplasmic, score 8.96
PG001_4_97													1ERBR@1016,1IEVQ@117743,4NY02@976,COG3015@1,COG3015@2	MP	NlpE N-terminal domain
PG001_4_98	zraS_1												1ERIZ@1016,1HXA7@117743,4NE49@976,COG5000@1,COG5000@2	T	ATPase histidine kinase DNA gyrase B HSP90 domain protein
PG001_4_99													1ES0T@1016,1I54A@117743,2C8TJ@1,32RMV@2,4NSAA@976	S	Sporulation related domain
PG001_4_100													1ERP3@1016,1I94G@117743,29NDF@1,309BA@2,4NMMU@976	S	Psort location CytoplasmicMembrane, score 10.00
PG001_4_101	pyrR	GO:0003674,GO:0003700,GO:0006139,GO:0006220,GO:0006221,GO:0006355,GO:0006725,GO:0006753,GO:0006793,GO:0006796,GO:0006807,GO:0008150,GO:0008152,GO:0009058,GO:0009117,GO:0009165,GO:0009218,GO:0009220,GO:0009259,GO:0009260,GO:0009889,GO:0009987,GO:0010468,GO:0010556,GO:0018130,GO:0019219,GO:0019222,GO:0019438,GO:0019637,GO:0019693,GO:0031323,GO:0031326,GO:0034641,GO:0034654,GO:0044237,GO:0044238,GO:…	2.4.2.9	ko:K02825	ko00240,ko01100,map00240,map01100		R00966	RC00063	ko00000,ko00001,ko01000,ko03000				1EQ19@1016,1HXQM@117743,4NFI1@976,COG2065@1,COG2065@2	F	pyrimidine operon attenuation protein uracil phosphoribosyltransferase
PG001_4_102													1EQ7A@1016,1I16M@117743,4NJNB@976,COG0457@1,COG0457@2,COG3307@1,COG3307@2	M	Tetratricopeptide repeat protein
PG001_4_103	recF	GO:0000731,GO:0003674,GO:0003676,GO:0003677,GO:0003697,GO:0005488,GO:0005575,GO:0005622,GO:0005623,GO:0005737,GO:0005829,GO:0005886,GO:0006139,GO:0006259,GO:0006260,GO:0006281,GO:0006302,GO:0006725,GO:0006807,GO:0006950,GO:0006974,GO:0007154,GO:0008150,GO:0008152,GO:0009058,GO:0009059,GO:0009314,GO:0009411,GO:0009416,GO:0009432,GO:0009605,GO:0009628,GO:0009987,GO:0009991,GO:0016020,GO:0018130,GO:…		ko:K03629,ko:K07459	ko03440,map03440				ko00000,ko00001,ko03400				1EQFY@1016,1HX8P@117743,4NFHN@976,COG1195@1,COG1195@2	L	it is required for DNA replication and normal SOS inducibility. RecF binds preferentially to single-stranded, linear DNA. It also seems to bind ATP
PG001_4_104				ko:K16089					ko00000,ko02000	1.B.14.1,1.B.14.10			1ETHP@1016,1IJQT@117743,4PKFM@976,COG1629@1,COG4771@2	P	TonB-dependent receptor plug
PG001_4_105													1EQCT@1016,1IIZ3@117743,4NU34@976,COG4166@1,COG4166@2	E	Domain of unknown function (DUF4374)
PG001_4_106				ko:K07017					ko00000				1ER5T@1016,1I1EI@117743,4NN8M@976,COG2819@1,COG2819@2	S	esterase
PG001_4_107													1ET4C@1016,1IM8R@117743,4PNVI@976,COG3209@1,COG3209@2,COG5492@1,COG5492@2	M	Pilus formation protein N terminal region
PG001_4_108			3.1.3.8	ko:K01083,ko:K02519	ko00562,map00562		R03371	RC00078	ko00000,ko00001,ko01000,ko03012,ko03029				1ESN9@1016,1IKBN@117743,4NT5R@976,COG5164@1,COG5164@2,COG5492@1,COG5492@2	K	Psort location Cytoplasmic, score 8.96
PG001_4_109			3.1.3.8	ko:K01083,ko:K02519,ko:K13730	ko00562,ko05100,map00562,map05100		R03371	RC00078	ko00000,ko00001,ko01000,ko03012,ko03029				1ESNK@1016,1IK60@117743,4NT5R@976,COG4886@1,COG4886@2,COG5164@1,COG5164@2	K	Leucine rich repeats (6 copies)
PG001_4_110													1ESKC@1016,1I6GB@117743,2EHSJ@1,33BIA@2,4NXR1@976	S	Lipocalin-like domain
PG001_4_111				ko:K02014,ko:K16089					ko00000,ko02000	1.B.14,1.B.14.1,1.B.14.10			1IJBY@117743,4PKKN@976,COG4206@1,COG4206@2	H	TonB-dependent receptor
PG001_4_112													1EQW8@1016,1HWSJ@117743,2CD2G@1,2Z833@2,4NHAR@976	S	HmuY protein
PG001_4_113													1ER48@1016,1HWMS@117743,4NEN7@976,COG2374@1,COG2374@2,COG3391@1,COG3391@2,COG4935@1,COG4935@2,COG5276@1,COG5276@2	O	Thrombospondin type 3
PG001_4_114													1ER3F@1016,1I16Z@117743,4NN58@976,COG3064@1,COG3064@2	M	Pfam:DUF3308
PG001_4_115													COG3209@1,COG3209@2	M	self proteolysis
PG001_4_116													1EQGG@1016,1HZJM@117743,4NF34@976,COG0671@1,COG0671@2	I	PAP2 superfamily
PG001_4_117	aer												1ERQW@1016,1I2PY@117743,4NMZD@976,COG3829@1,COG3829@2	KT	PAS domain S-box protein
PG001_4_118	glyQS	GO:0000166,GO:0000287,GO:0003674,GO:0003824,GO:0004812,GO:0004820,GO:0005488,GO:0005515,GO:0005524,GO:0005575,GO:0005622,GO:0005623,GO:0005737,GO:0006082,GO:0006139,GO:0006399,GO:0006412,GO:0006418,GO:0006426,GO:0006518,GO:0006520,GO:0006725,GO:0006807,GO:0008144,GO:0008150,GO:0008152,GO:0009058,GO:0009059,GO:0009345,GO:0009987,GO:0010467,GO:0016070,GO:0016594,GO:0016597,GO:0016874,GO:0016875,GO:…	6.1.1.14	ko:K01880	ko00970,map00970	M00359,M00360	R03654	RC00055,RC00523	ko00000,ko00001,ko00002,ko01000,ko01007,ko03016,ko03029			iSB619.SA_RS07880	1ER4U@1016,1HX2K@117743,4NE1C@976,COG0423@1,COG0423@2	J	Belongs to the class-II aminoacyl-tRNA synthetase family
PG001_4_119	fecA			ko:K16091					ko00000,ko02000	1.B.14.1.14			1ER1X@1016,1HZ6R@117743,4NH5V@976,COG4772@1,COG4772@2	P	TonB-dependent receptor
PG001_4_120													1EQX9@1016,1HWKW@117743,4NDXS@976,COG1629@1,COG1629@2	P	TonB-dependent receptor plug
PG001_4_121				ko:K21572					ko00000,ko02000	8.A.46.1,8.A.46.3			1ETJC@1016,1I0WB@117743,4NFF2@976,COG0388@1,COG0388@2	S	Pfam:SusD
PG001_4_122													1EQYP@1016,1IJ1G@117743,28KH3@1,2ZCK3@2,4NN78@976	S	Putative zinc-binding metallo-peptidase
PG001_4_123													1ERRH@1016,1I4VG@117743,28IQX@1,32R15@2,4NQ8D@976	S	Domain of unknown function (DUF4302)
PG001_4_124													1EQC6@1016,1IA18@117743,2DQRP@1,32UPN@2,4NT94@976
PG001_4_125													1ER2X@1016,1HYVW@117743,28HNS@1,2Z7WY@2,4NDYC@976	S	Domain of unknown function (DUF4856)
PG001_4_126													1EQAU@1016,1IIZX@117743,2DVQ6@1,33WRN@2,4P3S7@976
PG001_4_127				ko:K02280,ko:K20276	ko02024,map02024				ko00000,ko00001,ko02035,ko02044				1ERCB@1016,1IKBQ@117743,4PNVJ@976,COG4964@1,COG4964@2	U	Bacterial group 2 Ig-like protein
PG001_4_128													1EQH2@1016,1IEMC@117743,2A3H5@1,30RZZ@2,4PE5R@976
PG001_5_2													1ERP4@1016,1I489@117743,2DU6K@1,32UWP@2,4NU2B@976	S	Psort location Cytoplasmic, score 8.96
PG001_5_3	gdh	GO:0005575,GO:0005623,GO:0009986,GO:0044464	1.4.1.4	ko:K00262	ko00220,ko00250,ko00910,ko01100,map00220,map00250,map00910,map01100		R00248	RC00006,RC02799	ko00000,ko00001,ko01000				1EQRW@1016,1HY7D@117743,4NEBH@976,COG0334@1,COG0334@2	C	Belongs to the Glu Leu Phe Val dehydrogenases family
PG001_5_4													1ERQ7@1016,1IEXX@117743,4PEDN@976,COG4935@1,COG4935@2	O	Metallo-peptidase family M12B Reprolysin-like
PG001_5_5	tsf	GO:0001871,GO:0003674,GO:0003676,GO:0003723,GO:0003746,GO:0005085,GO:0005488,GO:0005515,GO:0005575,GO:0005622,GO:0005623,GO:0005737,GO:0005829,GO:0006412,GO:0006414,GO:0006518,GO:0006807,GO:0008135,GO:0008150,GO:0008152,GO:0008270,GO:0009058,GO:0009059,GO:0009986,GO:0009987,GO:0010467,GO:0019538,GO:0019899,GO:0030246,GO:0030247,GO:0034641,GO:0034645,GO:0043043,GO:0043167,GO:0043169,GO:0043170,GO:…		ko:K02357					ko00000,ko03012,ko03029				1EQ53@1016,1HWYJ@117743,4NF03@976,COG0264@1,COG0264@2	J	Associates with the EF-Tu.GDP complex and induces the exchange of GDP to GTP. It remains bound to the aminoacyl-tRNA.EF- Tu.GTP complex up to the GTP hydrolysis stage on the ribosome
PG001_5_6	rpsB	GO:0000028,GO:0003674,GO:0003735,GO:0005198,GO:0005488,GO:0005575,GO:0005618,GO:0005622,GO:0005623,GO:0005737,GO:0005829,GO:0005840,GO:0005886,GO:0006412,GO:0006518,GO:0006807,GO:0006996,GO:0008150,GO:0008152,GO:0008270,GO:0009058,GO:0009059,GO:0009987,GO:0010467,GO:0015935,GO:0016020,GO:0016043,GO:0019538,GO:0022607,GO:0022613,GO:0022618,GO:0022626,GO:0022627,GO:0030312,GO:0032991,GO:0034622,GO:…		ko:K02967	ko03010,map03010	M00178,M00179			br01610,ko00000,ko00001,ko00002,ko03011				1EQ8W@1016,1HWUX@117743,4NER0@976,COG0052@1,COG0052@2	J	Belongs to the universal ribosomal protein uS2 family
PG001_5_7	rpsI	GO:0000462,GO:0003674,GO:0003676,GO:0003723,GO:0003735,GO:0005198,GO:0005488,GO:0005575,GO:0005622,GO:0005623,GO:0005737,GO:0005829,GO:0005840,GO:0006139,GO:0006364,GO:0006396,GO:0006412,GO:0006518,GO:0006725,GO:0006807,GO:0008150,GO:0008152,GO:0009058,GO:0009059,GO:0009987,GO:0010467,GO:0015935,GO:0016070,GO:0016072,GO:0019538,GO:0022613,GO:0022626,GO:0022627,GO:0030490,GO:0032991,GO:0034470,GO:…		ko:K02996	ko03010,map03010	M00178,M00179			br01610,ko00000,ko00001,ko00002,ko03011				1ES07@1016,1I21V@117743,4NNN1@976,COG0103@1,COG0103@2	J	Belongs to the universal ribosomal protein uS9 family
PG001_5_8	rplM	GO:0003674,GO:0003676,GO:0003723,GO:0003729,GO:0003735,GO:0005198,GO:0005488,GO:0005575,GO:0005618,GO:0005622,GO:0005623,GO:0005737,GO:0005829,GO:0005840,GO:0005886,GO:0006412,GO:0006417,GO:0006518,GO:0006807,GO:0008150,GO:0008152,GO:0008270,GO:0009058,GO:0009059,GO:0009889,GO:0009890,GO:0009892,GO:0009987,GO:0010467,GO:0010468,GO:0010556,GO:0010558,GO:0010605,GO:0010608,GO:0010629,GO:0015934,GO:…		ko:K02871	ko03010,map03010	M00178,M00179			br01610,ko00000,ko00001,ko00002,ko03011				1ERJD@1016,1I170@117743,4NNGA@976,COG0102@1,COG0102@2	J	This protein is one of the early assembly proteins of the 50S ribosomal subunit, although it is not seen to bind rRNA by itself. It is important during the early stages of 50S assembly
PG001_5_9													1ES92@1016,1IEIM@117743,4NR7H@976,COG5266@1,COG5266@2	P	PFAM Nickel uptake substrate-specific transmembrane region
PG001_5_10													1ER4F@1016,1I1GJ@117743,2DBWZ@1,2ZBKJ@2,4NMS8@976	S	HmuY protein
PG001_5_11													2C2TP@1,2G2EW@200643,33BV9@2,4AVXU@815,4NXY4@976
PG001_5_12	purN		2.1.2.2,6.3.2.6,6.3.4.13	ko:K11175,ko:K13713	ko00230,ko00670,ko01100,ko01110,ko01130,map00230,map00670,map01100,map01110,map01130	M00048	R04144,R04325,R04326,R04591	RC00026,RC00064,RC00090,RC00162,RC00166,RC00197,RC01128	ko00000,ko00001,ko00002,ko01000				1ERIM@1016,1I19R@117743,4NNZP@976,COG0299@1,COG0299@2	F	Catalyzes the transfer of a formyl group from 10- formyltetrahydrofolate to 5-phospho-ribosyl-glycinamide (GAR), producing 5-phospho-ribosyl-N-formylglycinamide (FGAR) and tetrahydrofolate
PG001_5_13	mloA												1EQT9@1016,1HXAM@117743,4NFBY@976,COG3177@1,COG3177@2	S	Psort location Cytoplasmic, score 8.96
PG001_5_14	rnpA	GO:0000966,GO:0001682,GO:0003674,GO:0003676,GO:0003723,GO:0003824,GO:0004518,GO:0004519,GO:0004521,GO:0004526,GO:0004540,GO:0004549,GO:0005488,GO:0005575,GO:0005622,GO:0005623,GO:0005634,GO:0005655,GO:0005730,GO:0006139,GO:0006396,GO:0006399,GO:0006725,GO:0006807,GO:0008033,GO:0008150,GO:0008152,GO:0009987,GO:0010467,GO:0016070,GO:0016787,GO:0016788,GO:0016891,GO:0016893,GO:0030677,GO:0030681,GO:…	3.1.26.5	ko:K03536					ko00000,ko01000,ko03016				1ES3P@1016,1I41Y@117743,4NUMM@976,COG0594@1,COG0594@2	J	RNaseP catalyzes the removal of the 5'-leader sequence from pre-tRNA to produce the mature 5'-terminus. It can also cleave other RNA substrates such as 4.5S RNA. The protein component plays an auxiliary but essential role in vivo by binding to the 5'-leader sequence and broadening the substrate specificity of the ribozyme
PG001_5_15													1EQX9@1016,1HWKW@117743,4NDXS@976,COG1629@1,COG1629@2	P	TonB-dependent receptor plug
PG001_5_16				ko:K21572					ko00000,ko02000	8.A.46.1,8.A.46.3			1EQBS@1016,1I0WV@117743,4NFF2@976,COG0388@1,COG0388@2	S	Starch-binding associating with outer membrane
PG001_5_17													1EQ3X@1016,1I1SK@117743,28KH3@1,2ZA2M@2,4NKS0@976	S	Putative zinc-binding metallo-peptidase
PG001_5_18													1EQZ0@1016,1I5Y4@117743,2C5R6@1,330PU@2,4NWQW@976	S	Domain of unknown function (DUF4302)
PG001_5_19													1ESR7@1016,1IFCE@117743,2C5R6@1,310BF@2,4PESS@976	S	Domain of unknown function (DUF4302)
PG001_5_20													1EQ1P@1016,1I5Y4@117743,2C5R6@1,330PU@2,4NWQW@976	S	Domain of unknown function (DUF4302)
PG001_5_21				ko:K02280,ko:K20276	ko02024,map02024				ko00000,ko00001,ko02035,ko02044				COG4964@1,COG4964@2	U	Pilus formation protein N terminal region
PG001_5_22													2E1FF@1,2FS04@200643,32WU4@2,4NUIJ@976	S	Psort location Cytoplasmic, score
PG001_5_23													2EPD2@1,33GZQ@2,4P4QE@976
PG001_5_25				ko:K04767,ko:K07182					ko00000				1ERTQ@1016,1I24R@117743,4NQYH@976,COG0517@1,COG0517@2	S	CBS domain protein
PG001_5_26	phoH	GO:0005575,GO:0005623,GO:0005886,GO:0016020,GO:0044464,GO:0071944		ko:K06217					ko00000				1ER73@1016,1HWPZ@117743,4NDYV@976,COG1702@1,COG1702@2	T	PhoH family
PG001_5_27	lctP			ko:K03303					ko00000,ko02000	2.A.14			1EREH@1016,1I9BX@117743,4NHVH@976,COG1620@1,COG1620@2	C	Transporter, lactate permease
PG001_5_29													1ET31@1016,1IFIG@117743,297NR@1,2ZUVP@2,4P80X@976	S	PemK-like, MazF-like toxin of type II toxin-antitoxin system
PG001_5_30				ko:K03832					ko00000,ko02000	2.C.1.1			1ESEZ@1016,1IF6Z@117743,4PEM4@976,COG0810@1,COG0810@2	M	Gram-negative bacterial TonB protein C-terminal
PG001_5_32	cysD	GO:0000103,GO:0005575,GO:0005622,GO:0005623,GO:0005737,GO:0005829,GO:0006790,GO:0006950,GO:0006979,GO:0007154,GO:0008150,GO:0008152,GO:0009267,GO:0009336,GO:0009605,GO:0009987,GO:0009991,GO:0010134,GO:0010438,GO:0019419,GO:0031667,GO:0031668,GO:0031669,GO:0032991,GO:0033554,GO:0034599,GO:0040007,GO:0042221,GO:0042594,GO:0044237,GO:0044424,GO:0044444,GO:0044464,GO:0050896,GO:0051716,GO:0055114,GO:…	1.8.4.10,1.8.4.8,2.7.7.4	ko:K00390,ko:K00957	ko00230,ko00261,ko00450,ko00920,ko01100,ko01120,ko01130,map00230,map00261,map00450,map00920,map01100,map01120,map01130	M00176,M00596	R00529,R02021,R04929	RC00007,RC02809,RC02862,RC02889	ko00000,ko00001,ko00002,ko01000				1EQGV@1016,1HXPZ@117743,4NEPD@976,COG0175@1,COG0175@2	H	sulfate adenylyltransferase
PG001_5_33													1ESA0@1016,1IF49@117743,2AASY@1,3105H@2,4PEIS@976
PG001_5_34				ko:K03668					ko00000				1ETG1@1016,1II5Q@117743,4NXH7@976,COG3187@1,COG3187@2	O	META domain
PG001_5_35													2EI8T@1,33C05@2,4NRUI@976
PG001_5_36													296CF@1,2ZTN8@2,4P9BJ@976
PG001_5_39				ko:K07497					ko00000				COG2801@1,COG2801@2	L	transposition
PG001_5_40			3.6.1.3	ko:K07132					ko00000,ko01000				1IIBS@117743,4NNEH@976,COG2842@1,COG2842@2	S	AAA domain
PG001_5_41													1I2K5@117743,2DKWN@1,30MJ5@2,4NPM6@976	S	Protein of unknown function (DUF3164)
PG001_5_42													1IBRU@117743,29991@1,2ZWC8@2,4P7SZ@976
PG001_5_44													1ESUB@1016,1IFDR@117743,2AG1P@1,3165T@2,4P5BM@976
PG001_5_45													1ESIP@1016,1IM4I@117743,2BID8@1,32CJD@2,4PJS1@976
PG001_5_46													1I9X0@117743,2CI84@1,3428W@2,4P44Q@976
PG001_5_47													1IASM@117743,2A2N8@1,2NZ2X@237,30R0N@2,4PD8T@976
PG001_5_51	S												COG5005@1,COG5005@2	S	Phage virion morphogenesis
PG001_5_52													4QAK6@10239,4QHYN@10662,4QPBY@28883,4QUP9@35237	S	amidase activity
PG001_5_53													2G2EZ@200643,4NFZV@976,COG4383@1,COG4383@2	S	Protein of unknown function (DUF935)
PG001_5_54													2FRJE@200643,4NRVW@976,COG4387@1,COG4387@2	S	Psort location Cytoplasmic, score 8.96
PG001_5_55													2FP99@200643,4AM7S@815,4NGC4@976,COG5362@1,COG5362@2	S	Psort location Cytoplasmic, score 8.96
PG001_5_56													2EKYN@1,33EN5@2,4NYG2@976
PG001_5_57	clpP		3.4.21.92	ko:K01358	ko04112,ko04212,map04112,map04212				ko00000,ko00001,ko01000,ko01002				2FR21@200643,4APBC@815,4NWPV@976,COG0740@1,COG0740@2	OU	Psort location Cytoplasmic, score
PG001_5_58													2CK0Y@1,2ZXB2@2,4NNZA@976
PG001_5_60													2DMFA@1,32R4D@2,47X8H@768503,4NRPB@976
PG001_5_61													2DPSM@1,2FRIB@200643,3337Y@2,4NWEB@976
PG001_5_63													1ESZT@1016,1I2NX@117743,29UCZ@1,30FPH@2,4NPDI@976
PG001_5_64				ko:K06905					ko00000				1I5FQ@117743,4NS19@976,COG3500@1,COG3500@2	S	Late control gene D protein
PG001_5_65													1ESGI@1016,1I3UZ@117743,2BZ3Z@1,32R49@2,4NQ5P@976
PG001_5_66													1I613@117743,2EBNY@1,2NWSV@237,335P5@2,4NV6V@976
PG001_5_67													1ESFI@1016,1I712@117743,2EN3Z@1,33FS2@2,4NZ2W@976
PG001_5_68													1ES96@1016,1I6G0@117743,2DQJI@1,3379V@2,4NWHW@976
PG001_5_69													1ESAR@1016,1I6YK@117743,2EIEM@1,33C61@2,4NXHS@976
PG001_5_70			2.1.1.72	ko:K00571					ko00000,ko01000,ko02048				1I12A@117743,4PNE4@976,COG2189@1,COG2189@2	H	DNA methylase
PG001_5_71													1ERFE@1016,1I0AG@117743,28NF9@1,2ZBHM@2,4NIQ4@976
PG001_5_72													1ESCQ@1016,1I4H3@117743,2CEDR@1,32RZP@2,4NTW5@976
PG001_5_73													1ES0G@1016,1I33G@117743,4NRFB@976,COG4675@1,COG4675@2	S	tail collar domain protein
PG001_5_74													1ESAM@1016,1I6IS@117743,2DS2M@1,33E8F@2,4NYCA@976
PG001_5_75			3.5.1.28	ko:K01447			R04112	RC00064,RC00141	ko00000,ko01000				1ERVD@1016,1IJ39@117743,4NRQX@976,COG3023@1,COG3023@2	V	N-acetylmuramoyl-L-alanine amidase
PG001_5_76													1ESGN@1016,1IF7V@117743,2A5GB@1,30U6C@2,4PFF7@976
PG001_5_77													1ES34@1016,1IF1I@117743,2A3UR@1,30SCR@2,4PEGG@976
PG001_5_79				ko:K07128					ko00000				COG2401@1,COG2401@2
PG001_5_80				ko:K07128					ko00000				2FXE4@200643,4PAP9@976,COG2401@1,COG2401@2
PG001_5_81	MA20_41110		2.1.2.9	ko:K00604	ko00670,ko00970,map00670,map00970		R03940	RC00026,RC00165	ko00000,ko00001,ko01000				COG0223@1,COG0223@2	J	Attaches a formyl group to the free amino group of methionyl-tRNA(fMet). The formyl group appears to play a dual role in the initiator identity of N-formylmethionyl-tRNA by promoting its recognition by IF2 and preventing the misappropriation of this tRNA by the elongation apparatus
PG001_5_82													1EQ4K@1016,1IIN7@117743,4NK4Q@976,COG4206@1,COG4206@2	H	Psort location OuterMembrane, score 9.52
PG001_5_83													1ERJM@1016,1HWVQ@117743,4NIB0@976,COG4085@1,COG4085@2	F	DNA RNA non-specific endonuclease
PG001_5_84	tbpA			ko:K02014,ko:K16087					ko00000,ko02000	1.B.14,1.B.14.2			1ERII@1016,1HYS9@117743,4NFW1@976,COG1629@1,COG1629@2	P	CarboxypepD_reg-like domain
PG001_5_85	gmd	GO:0000271,GO:0003674,GO:0003824,GO:0005975,GO:0005976,GO:0006629,GO:0008150,GO:0008152,GO:0008446,GO:0008610,GO:0008653,GO:0009058,GO:0009059,GO:0009103,GO:0009987,GO:0016051,GO:0016829,GO:0016835,GO:0016836,GO:0033692,GO:0034637,GO:0034645,GO:0043170,GO:0044237,GO:0044238,GO:0044249,GO:0044255,GO:0044260,GO:0044262,GO:0044264,GO:0071704,GO:1901135,GO:1901137,GO:1901576,GO:1903509	4.2.1.47	ko:K01711	ko00051,ko00520,ko01100,map00051,map00520,map01100		R00888	RC00402	ko00000,ko00001,ko01000				1ERGG@1016,1HY1Q@117743,4NEB6@976,COG1089@1,COG1089@2	M	Catalyzes the conversion of GDP-D-mannose to GDP-4- dehydro-6-deoxy-D-mannose
PG001_5_86			1.17.1.1	ko:K12452	ko00520,map00520		R03391,R03392	RC00230	ko00000,ko00001,ko01000				1ERQ9@1016,1HZDU@117743,4NG9W@976,COG0399@1,COG0399@2	E	Belongs to the DegT DnrJ EryC1 family
PG001_5_87	fcl		1.1.1.271	ko:K02377	ko00051,ko00520,ko01100,map00051,map00520,map01100		R05692	RC01014	ko00000,ko00001,ko01000				1ERF5@1016,1HYF4@117743,4NDV4@976,COG0451@1,COG0451@2	GM	Catalyzes the two-step NADP-dependent conversion of GDP- 4-dehydro-6-deoxy-D-mannose to GDP-fucose, involving an epimerase and a reductase reaction
PG001_5_88													1ESDP@1016,1IF65@117743,2A3ZG@1,30SHY@2,4PEKD@976
PG001_5_89			2.4.1.52	ko:K00712					ko00000,ko01000,ko01003		GT4		1ETAV@1016,1IGDW@117743,4NEX8@976,COG0438@1,COG0438@2	M	Glycosyl transferase 4-like
PG001_5_90													1NPS7@1224,COG0438@1,COG0438@2	M	transferase activity, transferring glycosyl groups
PG001_5_91	wbxA												1ETHQ@1016,1IK34@117743,4PNDK@976,COG1216@1,COG1216@2	M	Glycosyltransferase like family 2
PG001_5_92	rgpB												1ET4G@1016,1IJSZ@117743,4NNFI@976,COG1215@1,COG1215@2	M	Glycosyltransferase like family 2
PG001_5_94													1I1UT@117743,4NHW3@976,COG0438@1,COG0438@2	M	amine oxidase
PG001_5_95	wecB		5.1.3.14	ko:K01791	ko00520,ko01100,ko05111,map00520,map01100,map05111	M00362	R00420	RC00290	ko00000,ko00001,ko00002,ko01000,ko01005				1ESPN@1016,1HXDA@117743,4NGBD@976,COG0381@1,COG0381@2	M	Belongs to the UDP-N-acetylglucosamine 2-epimerase family
PG001_5_96													1ESIK@1016,1IM6Z@117743,4NRJC@976,COG1216@1,COG1216@2	M	Glycosyltransferase like family 2
PG001_5_97			2.4.1.60	ko:K07011,ko:K13005					ko00000,ko01000,ko01003,ko01005				1ERI8@1016,1IEWP@117743,4NWE0@976,COG1216@1,COG1216@2	S	Glycosyltransferase like family 2
PG001_5_98													22YZK@171551,2B2B4@1,2G2YG@200643,31UV7@2,4NRFY@976	S	Glycosyltransferase family 10 (fucosyltransferase) C-term
PG001_5_99	rfbX			ko:K03328					ko00000	2.A.66.2			1ERJG@1016,1HZP1@117743,4NFF1@976,COG2244@1,COG2244@2	S	Polysaccharide biosynthesis protein
PG001_5_100			5.4.99.9	ko:K01854	ko00052,ko00520,map00052,map00520		R00505,R09009	RC00317,RC02396	ko00000,ko00001,ko01000				1ESIE@1016,1IF8R@117743,4NJNP@976,COG1232@1,COG1232@2	H	Flavin containing amine oxidoreductase
PG001_5_101	prt		1.1.1.342	ko:K12453	ko00520,map00520		R04265	RC00154	ko00000,ko00001,ko01000				1EQZZ@1016,1I82Q@117743,4NWDW@976,COG0451@1,COG0451@2	M	NAD dependent epimerase dehydratase family protein
PG001_5_102	rfbC		5.1.3.13	ko:K01790	ko00521,ko00523,ko01130,map00521,map00523,map01130	M00793	R06514	RC01531	ko00000,ko00001,ko00002,ko01000				1ER2T@1016,1I20V@117743,4NNKW@976,COG1898@1,COG1898@2	G	Catalyzes the epimerization of the C3' and C5'positions of dTDP-6-deoxy-D-xylo-4-hexulose, forming dTDP-6-deoxy-L-lyxo-4- hexulose
PG001_5_103	rfbH		1.17.1.1,4.2.1.164	ko:K12452,ko:K13328	ko00520,ko00523,ko01130,map00520,map00523,map01130	M00802	R03391,R03392,R08930	RC00230,RC00704	ko00000,ko00001,ko00002,ko01000				1ERQ9@1016,1HZDU@117743,4NG9W@976,COG0399@1,COG0399@2	E	Belongs to the DegT DnrJ EryC1 family
PG001_5_104	rfbG		4.2.1.45	ko:K01709	ko00520,map00520		R02426	RC00402	ko00000,ko00001,ko01000				1ERSZ@1016,1I7V2@117743,4NFHJ@976,COG0451@1,COG0451@2	M	CDP-glucose 4,6-dehydratase
PG001_5_105	rfbF		2.7.7.33	ko:K00978	ko00500,ko00520,ko01100,map00500,map00520,map01100		R00956	RC00002	ko00000,ko00001,ko01000				1ERMP@1016,1IG8H@117743,4NG3V@976,COG1208@1,COG1208@2	M	Glucose-1-phosphate cytidylyltransferase
PG001_5_106	ascD	GO:0003674,GO:0003824,GO:0005575,GO:0005622,GO:0005623,GO:0008150,GO:0008152,GO:0016491,GO:0016645,GO:0016646,GO:0042602,GO:0043226,GO:0043228,GO:0043229,GO:0043232,GO:0044424,GO:0044464,GO:0046858,GO:0052875,GO:0055114	1.17.1.1,1.18.1.3	ko:K00523,ko:K00529,ko:K02823,ko:K04755,ko:K08952,ko:K08953,ko:K08954	ko00071,ko00240,ko00360,ko00520,ko01100,ko01120,ko01220,map00071,map00240,map00360,map00520,map01100,map01120,map01220	M00545	R02000,R03391,R03392,R06782,R06783	RC00098,RC00230	br01602,ko00000,ko00001,ko00002,ko00194,ko01000				1ERCV@1016,1I8F1@117743,4PNDM@976,COG0543@1,COG0543@2,COG0633@1,COG0633@2	C	Oxidoreductase FAD-binding domain
PG001_5_107	rfaD		5.1.3.2	ko:K01784	ko00052,ko00520,ko01100,map00052,map00520,map01100	M00361,M00362,M00632	R00291,R02984	RC00289	ko00000,ko00001,ko00002,ko01000				1ERE0@1016,1HWQR@117743,4NEKA@976,COG0451@1,COG0451@2	M	Psort location Cytoplasmic, score 8.96
PG001_5_108	ugd		1.1.1.22	ko:K00012	ko00040,ko00053,ko00520,ko01100,map00040,map00053,map00520,map01100	M00014,M00129,M00361,M00362	R00286	RC00291	ko00000,ko00001,ko00002,ko01000				1EQ8G@1016,1HWQV@117743,4NE00@976,COG1004@1,COG1004@2	C	Belongs to the UDP-glucose GDP-mannose dehydrogenase family
PG001_5_109	crtF												1EQ7C@1016,1IK35@117743,4NGN8@976,COG0500@1,COG2226@2	H	O-methyltransferase
PG001_5_110	ptpA		3.4.14.12,3.4.14.5	ko:K01278,ko:K06889,ko:K18574	ko04974,map04974				ko00000,ko00001,ko01000,ko01002,ko04090,ko04147				1ER1Y@1016,1HXW2@117743,4NF7I@976,COG1506@1,COG1506@2	E	Peptidase, S9A B C family, catalytic domain protein
PG001_5_111	murF		6.3.2.10,6.3.2.13	ko:K01928,ko:K01929	ko00300,ko00550,ko01100,ko01502,map00300,map00550,map01100,map01502		R02788,R04573,R04617	RC00064,RC00090,RC00141	ko00000,ko00001,ko01000,ko01011				1EQQU@1016,1HY7Q@117743,4NDWD@976,COG0770@1,COG0770@2	M	Involved in cell wall formation. Catalyzes the final step in the synthesis of UDP-N-acetylmuramoyl-pentapeptide, the precursor of murein
PG001_5_112	pkn1												1EQKD@1016,1HXGH@117743,4NE51@976,COG1262@1,COG1262@2	S	Gliding motility-associated lipoprotein GldJ
PG001_5_113	cysP	GO:0003674,GO:0005215,GO:0005315,GO:0005575,GO:0005623,GO:0005886,GO:0005887,GO:0006810,GO:0006811,GO:0006817,GO:0006820,GO:0008150,GO:0015291,GO:0015318,GO:0015698,GO:0016020,GO:0016021,GO:0022804,GO:0022857,GO:0031224,GO:0031226,GO:0034220,GO:0035435,GO:0044425,GO:0044459,GO:0044464,GO:0051179,GO:0051234,GO:0055085,GO:0071944,GO:0098656,GO:0098660,GO:0098661		ko:K03306,ko:K16331					ko00000,ko02000	2.A.20,2.A.20.4			1EQD8@1016,1I7X0@117743,4NKUT@976,COG0306@1,COG0306@2	P	phosphate transporter
PG001_5_114													1ERZJ@1016,1HYCU@117743,28JIH@1,2Z9BT@2,4NIF7@976
PG001_5_115													1EQAI@1016,1I3C9@117743,4NVK2@976,COG2323@1,COG2323@2	S	Protein of unknown function (DUF421)
PG001_5_116													1ERZJ@1016,1HYCU@117743,28JIH@1,2Z9BT@2,4NIF7@976
PG001_5_117	rhuM			ko:K14623					ko00000,ko03400				1EQ0M@1016,1I7UG@117743,4NEGN@976,COG3943@1,COG3943@2	S	Virulence protein RhuM family
PG001_5_118	waaA	GO:0001510,GO:0003674,GO:0003824,GO:0005575,GO:0005622,GO:0005623,GO:0005737,GO:0006139,GO:0006396,GO:0006399,GO:0006400,GO:0006725,GO:0006807,GO:0008033,GO:0008150,GO:0008152,GO:0008168,GO:0008173,GO:0008175,GO:0008176,GO:0008757,GO:0009451,GO:0009987,GO:0010467,GO:0016070,GO:0016423,GO:0016740,GO:0016741,GO:0030488,GO:0032259,GO:0032991,GO:0034470,GO:0034641,GO:0034660,GO:0034708,GO:0036265,GO:…	2.1.1.33,2.4.99.12,2.4.99.13,2.4.99.14,2.4.99.15	ko:K02527,ko:K03439	ko00540,ko01100,map00540,map01100	M00060,M00080	R04658,R05074,R09763	RC00009,RC00077,RC00247	ko00000,ko00001,ko00002,ko01000,ko01003,ko01005,ko03016		GT30		1EQIJ@1016,1HWPY@117743,4NESA@976,COG1519@1,COG1519@2	M	3-deoxy-D-manno-octulosonic-acid transferase
PG001_6_1	fbaA	GO:0003674,GO:0003824,GO:0004332,GO:0005488,GO:0005515,GO:0005575,GO:0005576,GO:0005618,GO:0005622,GO:0005623,GO:0005737,GO:0005829,GO:0005886,GO:0005975,GO:0005996,GO:0006006,GO:0006082,GO:0006090,GO:0006091,GO:0006094,GO:0006096,GO:0006139,GO:0006163,GO:0006164,GO:0006165,GO:0006725,GO:0006732,GO:0006733,GO:0006753,GO:0006754,GO:0006757,GO:0006793,GO:0006796,GO:0006807,GO:0008150,GO:0008152,GO:…	4.1.2.13	ko:K01624	ko00010,ko00030,ko00051,ko00680,ko00710,ko01100,ko01110,ko01120,ko01130,ko01200,ko01230,map00010,map00030,map00051,map00680,map00710,map01100,map01110,map01120,map01130,map01200,map01230	M00001,M00003,M00165,M00167,M00344,M00345	R01068,R01070,R01829,R02568	RC00438,RC00439,RC00603,RC00604	ko00000,ko00001,ko00002,ko01000				1ERME@1016,1HXRN@117743,4NF5C@976,COG0191@1,COG0191@2	G	Fructose-bisphosphate aldolase, class II
PG001_6_2				ko:K06890					ko00000				1EQ3E@1016,1HYR0@117743,4NFZ7@976,COG0670@1,COG0670@2	S	Belongs to the BI1 family
PG001_6_3	ycgM												1ERIR@1016,1HX6X@117743,4NGCT@976,COG0179@1,COG0179@2	Q	FAH family
PG001_6_4	pdhB		1.2.4.4,2.2.1.1	ko:K00615,ko:K11381	ko00030,ko00280,ko00640,ko00710,ko01051,ko01100,ko01110,ko01120,ko01130,ko01200,ko01230,map00030,map00280,map00640,map00710,map01051,map01100,map01110,map01120,map01130,map01200,map01230	M00004,M00007,M00036,M00165,M00167	R01067,R01641,R01830,R06590,R07599,R07600,R07601,R07602,R07603,R07604,R10996,R10997	RC00027,RC00032,RC00226,RC00571,RC00627,RC01560,RC02743,RC02883,RC02949,RC02953	br01601,ko00000,ko00001,ko00002,ko01000				1ER1Z@1016,1HYUM@117743,4NE4A@976,COG0022@1,COG0022@2,COG1071@1,COG1071@2	C	Transketolase
PG001_6_5	hslR	GO:0003674,GO:0003676,GO:0003677,GO:0003723,GO:0003727,GO:0005488,GO:0005575,GO:0005622,GO:0005623,GO:0005737,GO:0005829,GO:0006139,GO:0006725,GO:0006807,GO:0006950,GO:0008150,GO:0008152,GO:0009266,GO:0009408,GO:0009451,GO:0009628,GO:0009987,GO:0016070,GO:0033554,GO:0034605,GO:0034641,GO:0043021,GO:0043023,GO:0043170,GO:0043412,GO:0044237,GO:0044238,GO:0044424,GO:0044444,GO:0044464,GO:0044877,GO:…	5.4.99.23,5.4.99.24	ko:K04762,ko:K06179,ko:K06180					ko00000,ko01000,ko03009,ko03110				1ERTI@1016,1I22D@117743,4NP8I@976,COG1188@1,COG1188@2	J	S4 domain protein
PG001_6_6													1ER35@1016,1HY2J@117743,4NJPK@976,COG0545@1,COG0545@2	O	Peptidyl-prolyl cis-trans isomerase
PG001_6_7	pssA		2.7.8.8	ko:K17103	ko00260,ko00564,ko01100,ko01110,map00260,map00564,map01100,map01110	M00093	R01800	RC00002,RC00017,RC02795	ko00000,ko00001,ko00002,ko01000				1EQRJ@1016,1HZ4M@117743,4NNUZ@976,COG1183@1,COG1183@2	I	Belongs to the CDP-alcohol phosphatidyltransferase class-I family
PG001_6_8	comEC			ko:K02238		M00429			ko00000,ko00002,ko02044	3.A.11.1,3.A.11.2			1ER5P@1016,1HYJH@117743,4NEJH@976,COG0658@1,COG0658@2	S	Psort location CytoplasmicMembrane, score 10.00
PG001_6_9	nlpC			ko:K13695					ko00000,ko01002				1EQZC@1016,1I2VP@117743,4NSZJ@976,COG0791@1,COG0791@2	M	NlpC P60 family protein
PG001_6_10	clpC			ko:K03696	ko01100,map01100				ko00000,ko03110				1EQBG@1016,1HWVR@117743,4NE1J@976,COG0542@1,COG0542@2	O	Belongs to the ClpA ClpB family
PG001_6_11	recQ2		3.6.4.12	ko:K03654	ko03018,map03018				ko00000,ko00001,ko01000,ko03400				1EQFH@1016,1HX0Y@117743,4NEFD@976,COG0514@1,COG0514@2	L	ATP-dependent DNA helicase RecQ
PG001_6_12													1EQAV@1016,1HWRI@117743,4NEGS@976,COG2356@1,COG2356@2	L	Nuclease, EndA NucM family
PG001_6_13	mro		5.1.3.3	ko:K01785	ko00010,ko00052,ko01100,ko01110,ko01120,ko01130,map00010,map00052,map01100,map01110,map01120,map01130	M00632	R01602,R10619	RC00563	ko00000,ko00001,ko00002,ko01000				1ERRC@1016,1HZCR@117743,4NF5G@976,COG2017@1,COG2017@2	G	Converts alpha-aldose to the beta-anomer
PG001_6_14	pepE	GO:0003674,GO:0003824,GO:0006508,GO:0006807,GO:0008150,GO:0008152,GO:0008233,GO:0016787,GO:0019538,GO:0043170,GO:0044238,GO:0071704,GO:0140096,GO:1901564	3.4.13.21	ko:K05995					ko00000,ko01000,ko01002				1ER01@1016,1HXTK@117743,4NEXW@976,COG3340@1,COG3340@2	E	Belongs to the peptidase S51 family
PG001_6_15	ppiA		5.2.1.8	ko:K01802,ko:K03767,ko:K03768	ko01503,ko04217,map01503,map04217				ko00000,ko00001,ko01000,ko03110,ko04147				1EQMY@1016,1HYBT@117743,4NDW4@976,COG0545@1,COG0545@2,COG0652@1,COG0652@2	M	peptidylprolyl isomerase
PG001_6_16	gldI												1ER89@1016,1I2A2@117743,4NN5Q@976,COG0545@1,COG0545@2	M	Peptidyl-prolyl cis-trans isomerase
PG001_6_17	nrnA	GO:0008150,GO:0040007	2.7.7.72,3.1.13.3,3.1.3.7	ko:K00974,ko:K06881	ko00920,ko01100,ko01120,ko03013,map00920,map01100,map01120,map03013		R00188,R00508,R09382,R09383,R09384,R09386	RC00078	ko00000,ko00001,ko01000,ko03016,ko03400				1EQIX@1016,1HX3D@117743,4NEXE@976,COG0618@1,COG0618@2	S	DHHA1 domain protein
PG001_6_18	etfA	GO:0000166,GO:0003674,GO:0003824,GO:0005488,GO:0006082,GO:0006091,GO:0006629,GO:0006631,GO:0006635,GO:0008150,GO:0008152,GO:0009055,GO:0009056,GO:0009062,GO:0009987,GO:0016042,GO:0016054,GO:0016491,GO:0019395,GO:0019752,GO:0022900,GO:0030258,GO:0032787,GO:0033539,GO:0034440,GO:0036094,GO:0043167,GO:0043168,GO:0043436,GO:0044237,GO:0044238,GO:0044242,GO:0044248,GO:0044255,GO:0044281,GO:0044282,GO:…		ko:K03522					ko00000,ko04147				1EQM0@1016,1HX9P@117743,4NFSE@976,COG2025@1,COG2025@2	C	Electron transfer flavoprotein
PG001_6_19	etfB	GO:0003674,GO:0003824,GO:0005575,GO:0005622,GO:0005623,GO:0005737,GO:0005829,GO:0006091,GO:0008150,GO:0008152,GO:0009055,GO:0009987,GO:0016491,GO:0022900,GO:0044237,GO:0044424,GO:0044444,GO:0044464,GO:0055114		ko:K03521					ko00000				1EQRV@1016,1HX74@117743,4NFWB@976,COG2086@1,COG2086@2	C	Electron transfer flavoprotein
PG001_6_20													4PNVH@976,COG2518@1,COG2518@2	O	Methyltransferase domain
PG001_6_21	mutS2			ko:K07456	ko03430,map03430				ko00000,ko00001,ko03400				1EQME@1016,1HX0J@117743,4NFE6@976,COG1193@1,COG1193@2	L	Endonuclease that is involved in the suppression of homologous recombination and may therefore have a key role in the control of bacterial genetic diversity
PG001_6_22	moeB		2.7.7.73,2.7.7.80,2.8.1.11	ko:K03148,ko:K21029,ko:K21147	ko00730,ko01100,ko04122,map00730,map01100,map04122		R07459,R07461	RC00043	ko00000,ko00001,ko01000				1ERSA@1016,1HYQ3@117743,4NFUD@976,COG0476@1,COG0476@2	H	biosynthesis protein
PG001_6_23	moaE	GO:0003674,GO:0003824,GO:0005575,GO:0005622,GO:0005623,GO:0005737,GO:0005829,GO:0006139,GO:0006163,GO:0006725,GO:0006732,GO:0006753,GO:0006793,GO:0006796,GO:0006807,GO:0008150,GO:0008152,GO:0009058,GO:0009116,GO:0009117,GO:0009119,GO:0009141,GO:0009144,GO:0009150,GO:0009199,GO:0009205,GO:0009259,GO:0009987,GO:0016740,GO:0016782,GO:0016783,GO:0018130,GO:0019538,GO:0019637,GO:0019693,GO:0030366,GO:…	2.8.1.12	ko:K03635,ko:K21142	ko00790,ko01100,ko04122,map00790,map01100,map04122		R09395	RC02507	ko00000,ko00001,ko01000				1ERTY@1016,1I24D@117743,4NP1X@976,COG0314@1,COG0314@2	H	Molybdopterin converting factor
PG001_6_24	moaC		4.6.1.17	ko:K03637	ko00790,ko01100,ko04122,map00790,map01100,map04122		R11372	RC03425	ko00000,ko00001,ko01000				1EQRK@1016,1HZ9E@117743,4NHA0@976,COG0315@1,COG0315@2,COG0521@1,COG0521@2	H	MoaC family
PG001_6_25													1ESET@1016,1IF6V@117743,2DSCB@1,33FH8@2,4PEM0@976	S	ThiS family
PG001_6_26				ko:K02016	ko02010,map02010	M00240			ko00000,ko00001,ko00002,ko02000	3.A.1.14			1ERRV@1016,1IIDE@117743,4NYIV@976,COG0614@1,COG0614@2	P	Periplasmic binding protein
PG001_6_27	prrA			ko:K02014					ko00000,ko02000	1.B.14			1ERIU@1016,1I0RI@117743,4NKH2@976,COG1629@1,COG4771@2	M	TonB-dependent receptor
PG001_6_28	hemD		1.3.1.76,2.1.1.107,4.2.1.75,4.99.1.4	ko:K02302,ko:K02303,ko:K13542	ko00860,ko01100,ko01110,ko01120,map00860,map01100,map01110,map01120	M00121	R02864,R03165,R03194,R03947	RC00003,RC00871,RC01012,RC01034,RC01861	ko00000,ko00001,ko00002,ko01000				1ERGF@1016,1HX5W@117743,4NFVR@976,COG0007@1,COG0007@2	H	Tetrapyrrole (Corrin/Porphyrin) Methylases
PG001_6_29			3.6.3.34	ko:K02013,ko:K09817,ko:K09820	ko02010,map02010	M00240,M00242,M00243			ko00000,ko00001,ko00002,ko01000,ko02000	3.A.1.14,3.A.1.15,3.A.1.15.3,3.A.1.15.5			1ERAP@1016,1IK5I@117743,4PNH4@976,COG1120@1,COG1120@2	HP	abc transporter (atp-binding protein)
PG001_6_30				ko:K02015	ko02010,map02010	M00240			ko00000,ko00001,ko00002,ko02000	3.A.1.14			1EQK1@1016,1HXH4@117743,4NEDU@976,COG0609@1,COG0609@2	P	Iron chelate uptake ABC transporter, FeCT family, permease protein
PG001_6_31	tsaA												1ERV7@1016,1IEZ4@117743,4NQ9Q@976,COG1720@1,COG1720@2	H	Uncharacterised protein family UPF0066
PG001_6_32	pyrD	GO:0000166,GO:0003674,GO:0003824,GO:0004152,GO:0004158,GO:0005488,GO:0005575,GO:0005622,GO:0005623,GO:0005737,GO:0005829,GO:0005886,GO:0006139,GO:0006206,GO:0006207,GO:0006220,GO:0006221,GO:0006725,GO:0006753,GO:0006793,GO:0006796,GO:0006807,GO:0008150,GO:0008152,GO:0009058,GO:0009112,GO:0009117,GO:0009165,GO:0009218,GO:0009220,GO:0009259,GO:0009260,GO:0009987,GO:0010181,GO:0016020,GO:0016491,GO:…	1.3.1.14,1.3.5.2	ko:K00254,ko:K02823,ko:K17828	ko00240,ko01100,map00240,map01100	M00051	R01868,R01869	RC00051	ko00000,ko00001,ko00002,ko01000			iEC042_1314.EC042_1029,iECIAI39_1322.ECIAI39_2202,iECUMN_1333.ECUMN_1134,iEcSMS35_1347.EcSMS35_2174,iPC815.YPO1415,iYL1228.KPN_00974	1EQF4@1016,1HY59@117743,4NDVB@976,COG0167@1,COG0167@2	F	Catalyzes the conversion of dihydroorotate to orotate with quinone as electron acceptor
PG001_6_33													1ER40@1016,1HXIW@117743,4NH2A@976,COG0526@1,COG0526@2	CO	Redoxin family
PG001_6_34				ko:K07263					ko00000,ko01000,ko01002				1EQ6C@1016,1HYRS@117743,4NEDZ@976,COG0612@1,COG0612@2	S	Peptidase M16 inactive domain protein
PG001_6_35													1EQI2@1016,1HWQI@117743,4NEPT@976,COG0612@1,COG0612@2	S	Peptidase M16 inactive domain protein
PG001_6_36	rpsF	GO:0003674,GO:0003676,GO:0003723,GO:0003735,GO:0005198,GO:0005488,GO:0005575,GO:0005622,GO:0005623,GO:0005737,GO:0005829,GO:0005840,GO:0015935,GO:0019843,GO:0022626,GO:0022627,GO:0032991,GO:0043226,GO:0043228,GO:0043229,GO:0043232,GO:0044391,GO:0044422,GO:0044424,GO:0044444,GO:0044445,GO:0044446,GO:0044464,GO:0070181,GO:0097159,GO:1901363,GO:1990904		ko:K02990	ko03010,map03010	M00178			br01610,ko00000,ko00001,ko00002,ko03011,ko03029				1ERY7@1016,1I21M@117743,4NQ9W@976,COG0360@1,COG0360@2	J	Binds together with S18 to 16S ribosomal RNA
PG001_6_37	rpsR	GO:0003674,GO:0003676,GO:0003723,GO:0003729,GO:0003735,GO:0005198,GO:0005488,GO:0005575,GO:0005622,GO:0005623,GO:0005737,GO:0005829,GO:0005840,GO:0006412,GO:0006518,GO:0006807,GO:0008150,GO:0008152,GO:0009058,GO:0009059,GO:0009987,GO:0010467,GO:0015935,GO:0019538,GO:0019843,GO:0022626,GO:0022627,GO:0032991,GO:0034641,GO:0034645,GO:0043043,GO:0043170,GO:0043226,GO:0043228,GO:0043229,GO:0043232,GO:…		ko:K02963	ko03010,map03010	M00178			br01610,ko00000,ko00001,ko00002,ko03011				1ES59@1016,1I2TD@117743,4NSAR@976,COG0238@1,COG0238@2	J	Binds as a heterodimer with protein S6 to the central domain of the 16S rRNA, where it helps stabilize the platform of the 30S subunit
PG001_6_38	rplI	GO:0003674,GO:0003676,GO:0003723,GO:0003735,GO:0005198,GO:0005488,GO:0005575,GO:0005622,GO:0005623,GO:0005737,GO:0005829,GO:0005840,GO:0006412,GO:0006518,GO:0006807,GO:0008150,GO:0008152,GO:0009058,GO:0009059,GO:0009987,GO:0010467,GO:0015934,GO:0019538,GO:0019843,GO:0022625,GO:0022626,GO:0032991,GO:0034641,GO:0034645,GO:0043043,GO:0043170,GO:0043226,GO:0043228,GO:0043229,GO:0043232,GO:0043603,GO:…		ko:K02939	ko03010,map03010	M00178			br01610,ko00000,ko00001,ko00002,ko03011				1ER88@1016,1I202@117743,4NNRP@976,COG0359@1,COG0359@2	J	binds to the 23S rRNA
PG001_6_39													1ERJX@1016,1IEX1@117743,2AANZ@1,3100V@2,4PECX@976
PG001_6_40													1EQYG@1016,1I26I@117743,29F7N@1,3025B@2,4NNR8@976	S	Psort location CytoplasmicMembrane, score 10.00
PG001_6_41	yccS												1EQDM@1016,1HXYW@117743,4NG4J@976,COG1289@1,COG1289@2	S	Fusaric acid resistance protein-like
PG001_6_42	sua5		2.7.7.87,3.5.2.3	ko:K01465,ko:K07566	ko00240,ko01100,map00240,map01100	M00051	R01993,R10463	RC00632,RC00745	ko00000,ko00001,ko00002,ko01000,ko03009,ko03016				1ERRI@1016,1HZTW@117743,4NM43@976,COG0009@1,COG0009@2	J	Belongs to the SUA5 family
PG001_6_43	rumA		2.1.1.190	ko:K03215					ko00000,ko01000,ko03009				1ER38@1016,1HX1G@117743,4NFP1@976,COG2265@1,COG2265@2	J	Belongs to the class I-like SAM-binding methyltransferase superfamily. RNA M5U methyltransferase family
PG001_6_44	recO	GO:0005575,GO:0005622,GO:0005623,GO:0006139,GO:0006259,GO:0006281,GO:0006302,GO:0006725,GO:0006807,GO:0006950,GO:0006974,GO:0008150,GO:0008152,GO:0009295,GO:0009987,GO:0033554,GO:0034641,GO:0043170,GO:0043226,GO:0043228,GO:0043229,GO:0043232,GO:0043590,GO:0044237,GO:0044238,GO:0044260,GO:0044424,GO:0044464,GO:0046483,GO:0050896,GO:0051716,GO:0071704,GO:0090304,GO:1901360		ko:K03584	ko03440,map03440				ko00000,ko00001,ko03400				1EQYY@1016,1I1E3@117743,4NIBQ@976,COG1381@1,COG1381@2	L	Involved in DNA repair and RecF pathway recombination
PG001_6_45			2.1.1.72	ko:K00571					ko00000,ko01000,ko02048				1ERT1@1016,1HYJU@117743,4NEHR@976,COG0827@1,COG0827@2,COG1002@1,COG1002@2	L	Psort location Cytoplasmic, score 8.96
PG001_6_46			2.1.1.72	ko:K00571,ko:K03427					ko00000,ko01000,ko02048				22X0Q@171551,2FQ1D@200643,4NEHR@976,COG0732@1,COG0732@2,COG1002@1,COG1002@2	L	COG1002 Type II restriction enzyme methylase subunits
PG001_6_47													1ERIG@1016,1IIZ0@117743,4NJM8@976,COG1961@1,COG1961@2	L	Psort location Cytoplasmic, score 8.96
PG001_6_48	yjgR			ko:K06915					ko00000				1ERBC@1016,1HX0B@117743,4NF3P@976,COG0433@1,COG0433@2	S	Bacterial protein of unknown function (DUF853)
PG001_6_49													1ERUH@1016,1IJK1@117743,2DM11@1,318YU@2,4PM74@976
PG001_6_50	ribBA		3.5.4.25,4.1.99.12	ko:K02858,ko:K14652	ko00740,ko00790,ko01100,ko01110,map00740,map00790,map01100,map01110	M00125,M00840	R00425,R07281	RC00293,RC01792,RC01815,RC02504	ko00000,ko00001,ko00002,ko01000				1ER12@1016,1HXKR@117743,4NF6I@976,COG0108@1,COG0108@2,COG0807@1,COG0807@2	H	Catalyzes the conversion of D-ribulose 5-phosphate to formate and 3,4-dihydroxy-2-butanone 4-phosphate
PG001_6_51													1ER3U@1016,1HWJN@117743,28HA8@1,2Z7MQ@2,4NEJD@976	S	Domain of unknown function (DUF4835)
PG001_6_52	recN			ko:K03631,ko:K20345	ko02024,map02024				ko00000,ko00001,ko02000,ko03400	3.A.1.112,8.A.1			1EQI1@1016,1HXTJ@117743,4NE3I@976,COG0497@1,COG0497@2	L	May be involved in recombinational repair of damaged DNA
PG001_6_53	pcrA		3.6.4.12	ko:K03656,ko:K03657	ko03420,ko03430,map03420,map03430				ko00000,ko00001,ko01000,ko03400				1EQVF@1016,1HWYD@117743,4NDWN@976,COG0210@1,COG0210@2	L	K03657 DNA helicase II ATP-dependent DNA helicase PcrA
PG001_6_54	yvzC			ko:K07729					ko00000,ko03000				1ES0C@1016,1IJFY@117743,4PKUV@976,COG1476@1,COG1476@2	K	Helix-turn-helix XRE-family like proteins
PG001_6_55													1ER4I@1016,1HXGA@117743,4NDXH@976,COG2866@1,COG2866@2	E	Zinc carboxypeptidase
PG001_6_56	asnC			ko:K03718					ko00000,ko03000				1EQSE@1016,1HXEQ@117743,4NHG9@976,COG1522@1,COG1522@2	K	regulatory protein AsnC
PG001_6_57				ko:K07452					ko00000,ko01000,ko02048				1ERP8@1016,1HZEM@117743,4NEEG@976,COG1401@1,COG1401@2	V	Psort location Cytoplasmic, score 8.96
PG001_6_58				ko:K19147					ko00000,ko02048				1EQEJ@1016,1HZ0R@117743,4NIME@976,COG4268@1,COG4268@2	V	Psort location Cytoplasmic, score 8.96
PG001_6_59				ko:K20444					ko00000,ko01000,ko01005,ko02000	4.D.1.3	GT2,GT4		1EQ5U@1016,1IMVA@117743,4PCVK@976,COG2227@1,COG2227@2	H	Methyltransferase domain protein
PG001_6_60	ybiT	GO:0006950,GO:0008150,GO:0009266,GO:0009409,GO:0009628,GO:0050896		ko:K06158					ko00000,ko03012				1EQF3@1016,1HXV7@117743,4NEHU@976,COG0488@1,COG0488@2	S	abc transporter (atp-binding protein)
PG001_6_62	yobU			ko:K13653					ko00000,ko03000				1EQF5@1016,1I30N@117743,4NQBR@976,COG3708@1,COG3708@2	K	Bacterial transcription activator, effector binding domain
PG001_6_63	tcaR	GO:0001067,GO:0003674,GO:0003676,GO:0003677,GO:0005488,GO:0006355,GO:0008150,GO:0009889,GO:0010468,GO:0010556,GO:0019219,GO:0019222,GO:0031323,GO:0031326,GO:0044212,GO:0050789,GO:0050794,GO:0051171,GO:0051252,GO:0060255,GO:0065007,GO:0080090,GO:0097159,GO:1901363,GO:1903506,GO:2000112,GO:2001141		ko:K21454					ko00000,ko03000				1ER7G@1016,1IEV0@117743,4NGIN@976,COG1846@1,COG1846@2,COG2184@1,COG2184@2	DK	Fic/DOC family
PG001_6_64													1ER3X@1016,1I8BR@117743,29WFT@1,30I1Q@2,4NREB@976	S	Psort location Cytoplasmic, score 8.96
PG001_6_65													1ERJ3@1016,1HXHP@117743,4NG1I@976,COG0457@1,COG0457@2	S	Tetratricopeptide repeat protein
PG001_6_66													1EQP5@1016,1HYFW@117743,4NEVQ@976,COG2244@1,COG2244@2	S	Polysaccharide biosynthesis protein
PG001_6_67													1EQ1R@1016,1IMRM@117743,2A3KC@1,30S3G@2,4PE8R@976
PG001_6_68				ko:K14445					ko00000,ko02000	2.A.47.1			1EQ35@1016,1HX3U@117743,4NFDK@976,COG0471@1,COG0471@2	P	Citrate transporter
PG001_6_69													1EQU2@1016,1IJ6G@117743,4PKBF@976,COG1028@1,COG1028@2	IQ	Belongs to the short-chain dehydrogenases reductases (SDR) family
PG001_6_70													1ES6P@1016,1I5WQ@117743,4NVI4@976,COG2350@1,COG2350@2	S	Psort location Cytoplasmic, score 8.96
PG001_6_71	corA	GO:0000041,GO:0000287,GO:0003674,GO:0005215,GO:0005488,GO:0005515,GO:0005575,GO:0005623,GO:0005886,GO:0005887,GO:0006810,GO:0006811,GO:0006812,GO:0006824,GO:0008150,GO:0008324,GO:0009987,GO:0015075,GO:0015087,GO:0015095,GO:0015318,GO:0015693,GO:0016020,GO:0016021,GO:0016043,GO:0022607,GO:0022857,GO:0022890,GO:0030001,GO:0031224,GO:0031226,GO:0034220,GO:0042802,GO:0043167,GO:0043169,GO:0043933,GO:…		ko:K03284					ko00000,ko02000	1.A.35.1,1.A.35.3			1EQW4@1016,1HXRX@117743,4NG3C@976,COG0598@1,COG0598@2	P	Mediates influx of magnesium ions
PG001_6_72				ko:K15257					ko00000,ko01000,ko03016				1EQPD@1016,1IJCS@117743,4NG6E@976,COG0742@1,COG0742@2	L	Conserved hypothetical protein 95
PG001_6_73	rsmG	GO:0000154,GO:0001510,GO:0003674,GO:0003824,GO:0005575,GO:0005622,GO:0005623,GO:0005737,GO:0005829,GO:0006139,GO:0006364,GO:0006396,GO:0006725,GO:0006807,GO:0008150,GO:0008152,GO:0008168,GO:0008170,GO:0008173,GO:0008649,GO:0008757,GO:0009451,GO:0009987,GO:0010467,GO:0016070,GO:0016072,GO:0016435,GO:0016740,GO:0016741,GO:0022613,GO:0031167,GO:0032259,GO:0034470,GO:0034641,GO:0034660,GO:0036265,GO:…	2.1.1.170	ko:K03501					ko00000,ko01000,ko03009,ko03036				1EQ7P@1016,1HYFU@117743,4NEJG@976,COG0357@1,COG0357@2	J	Specifically methylates the N7 position of a guanine in 16S rRNA
PG001_6_74													1EQP9@1016,1I0EG@117743,28J86@1,2Z93E@2,4NJYR@976	S	membrane
PG001_6_75	truA	GO:0000049,GO:0001522,GO:0003674,GO:0003676,GO:0003723,GO:0003824,GO:0005488,GO:0005575,GO:0005618,GO:0005623,GO:0006139,GO:0006396,GO:0006399,GO:0006400,GO:0006725,GO:0006807,GO:0008033,GO:0008150,GO:0008152,GO:0009451,GO:0009982,GO:0009987,GO:0010467,GO:0016070,GO:0016853,GO:0016866,GO:0030312,GO:0031119,GO:0034470,GO:0034641,GO:0034660,GO:0040007,GO:0043170,GO:0043412,GO:0044237,GO:0044238,GO:…	5.4.99.12	ko:K06173					ko00000,ko01000,ko03016				1EQF2@1016,1HWVP@117743,4NFDC@976,COG0101@1,COG0101@2	J	Formation of pseudouridine at positions 38, 39 and 40 in the anticodon stem and loop of transfer RNAs
PG001_6_76													1ERI4@1016,1HX8F@117743,4NFHT@976,COG0457@1,COG0457@2	S	Tetratricopeptide repeat protein
PG001_6_77	gldF			ko:K01992		M00254			ko00000,ko00002,ko02000	3.A.1			1EQE6@1016,1HX1M@117743,4NG5G@976,COG1277@1,COG1277@2	S	gliding motility-associated ABC transporter permease protein GldF
PG001_6_78	gldG			ko:K01992		M00254			ko00000,ko00002,ko02000	3.A.1			1EQQ8@1016,1HX9X@117743,4NF62@976,COG3225@1,COG3225@2	N	ABC transporter substrate-binding
PG001_6_79													1ESZ2@1016,1I9JU@117743,2DMFU@1,32R8F@2,4NR0Y@976	S	PD-(D/E)XK nuclease superfamily
PG001_6_80	mnmA	GO:0001510,GO:0002097,GO:0002098,GO:0002143,GO:0003674,GO:0003824,GO:0004808,GO:0005575,GO:0005622,GO:0005623,GO:0005737,GO:0005829,GO:0006139,GO:0006396,GO:0006399,GO:0006400,GO:0006725,GO:0006807,GO:0008033,GO:0008150,GO:0008152,GO:0008168,GO:0008173,GO:0008175,GO:0008757,GO:0009451,GO:0009987,GO:0010467,GO:0016070,GO:0016740,GO:0016741,GO:0016782,GO:0016783,GO:0030488,GO:0032259,GO:0034227,GO:…	2.8.1.13	ko:K00566	ko04122,map04122		R08700	RC02313,RC02315	ko00000,ko00001,ko01000,ko03016				1EQV6@1016,1HWQ1@117743,4NFXZ@976,COG0482@1,COG0482@2	J	Catalyzes the 2-thiolation of uridine at the wobble position (U34) of tRNA, leading to the formation of s(2)U34
PG001_6_81													1ERKB@1016,1HWNP@117743,4NE6S@976,COG0438@1,COG0438@2	M	Glycosyltransferase, group 1 family protein
PG001_6_82													1EQSB@1016,1HZT6@117743,4NF8X@976,COG0582@1,COG0582@2	L	Belongs to the 'phage' integrase family
PG001_6_83	porV												1EQ0P@1016,1HY15@117743,4NDZW@976,COG2067@1,COG2067@2	I	long-chain fatty acid transport protein
PG001_6_84				ko:K02057		M00221			ko00000,ko00002,ko02000	3.A.1.2			1ER94@1016,1HWVD@117743,4NGQP@976,COG0419@1,COG0419@2	L	ATPase involved in DNA repair
PG001_7_2													1EQQQ@1016,1IEPI@117743,2AAI8@1,30ZVC@2,4PE6T@976
PG001_7_3													1ER4R@1016,1IETS@117743,2AAI8@1,30ZZ8@2,4PEAX@976
PG001_7_4													1EQT3@1016,1IEQ6@117743,2AAI8@1,30R5S@2,4PDDV@976
PG001_7_5	leuS	GO:0003674,GO:0003824,GO:0004812,GO:0004823,GO:0005575,GO:0005618,GO:0005622,GO:0005623,GO:0005737,GO:0005829,GO:0005886,GO:0006082,GO:0006139,GO:0006399,GO:0006412,GO:0006418,GO:0006429,GO:0006518,GO:0006520,GO:0006725,GO:0006807,GO:0008150,GO:0008152,GO:0009058,GO:0009059,GO:0009987,GO:0010467,GO:0016020,GO:0016070,GO:0016874,GO:0016875,GO:0019538,GO:0019752,GO:0030312,GO:0034641,GO:0034645,GO:…	6.1.1.4	ko:K01869	ko00970,map00970	M00359,M00360	R03657	RC00055,RC00523	ko00000,ko00001,ko00002,ko01000,ko01007,ko03016,ko03029				1ERA5@1016,1HY4A@117743,4NE5K@976,COG0495@1,COG0495@2	J	Belongs to the class-I aminoacyl-tRNA synthetase family
PG001_7_6													1ERNK@1016,1IEXN@117743,2CEJE@1,2ZZ1Q@2,4PEDE@976
PG001_7_7													1ES72@1016,1I3WH@117743,2C8RN@1,32RMQ@2,4NSD0@976
PG001_7_8													1EQSV@1016,1HXGK@117743,4NGVF@976,COG2227@1,COG2227@2	H	Methyltransferase domain protein
PG001_7_9				ko:K06142					ko00000				1ERT0@1016,1IIYS@117743,4NPD8@976,COG2825@1,COG2825@2	M	membrane
PG001_7_10													1ERI6@1016,1HYQ9@117743,4NH3F@976,COG1280@1,COG1280@2	E	Translocator protein, LysE family
PG001_7_11	rnr			ko:K12573,ko:K12585	ko03018,map03018	M00391			ko00000,ko00001,ko00002,ko01000,ko03016,ko03019				1EQKN@1016,1HWPN@117743,4NE7T@976,COG0557@1,COG0557@2	J	3'-5' exoribonuclease that releases 5'-nucleoside monophosphates and is involved in maturation of structured RNAs
PG001_7_12	pilV	GO:0003674,GO:0005198,GO:0005575,GO:0005623,GO:0008150,GO:0009289,GO:0009405,GO:0009987,GO:0016043,GO:0030030,GO:0042995,GO:0044419,GO:0044464,GO:0051704,GO:0071840		ko:K02457,ko:K02458,ko:K10926,ko:K10930,ko:K10931	ko03070,ko05110,ko05111,map03070,map05110,map05111	M00331			ko00000,ko00001,ko00002,ko02044	3.A.15			1ERVN@1016,1IMZB@117743,4PNH0@976,COG2165@1,COG2165@2	NU	Leucine rich repeats (6 copies)
PG001_7_13	rpsU	GO:0000028,GO:0003674,GO:0003735,GO:0005198,GO:0005575,GO:0005622,GO:0005623,GO:0005737,GO:0005829,GO:0005840,GO:0006412,GO:0006518,GO:0006807,GO:0006996,GO:0008150,GO:0008152,GO:0009058,GO:0009059,GO:0009987,GO:0010467,GO:0015935,GO:0016043,GO:0019538,GO:0022607,GO:0022613,GO:0022618,GO:0022626,GO:0022627,GO:0032991,GO:0034622,GO:0034641,GO:0034645,GO:0042254,GO:0042255,GO:0042274,GO:0043043,GO:…		ko:K02970	ko03010,map03010	M00178			br01610,ko00000,ko00001,ko00002,ko03011				1ESBX@1016,1I50J@117743,4NUPV@976,COG0828@1,COG0828@2	J	Belongs to the bacterial ribosomal protein bS21 family
PG001_7_14				ko:K06218					ko00000,ko02048				1ET72@1016,1I5T2@117743,4NVIF@976,COG2026@1,COG2026@2	DJ	ParE toxin of type II toxin-antitoxin system, parDE
PG001_7_15													1ESF1@1016,1IF70@117743,2AAUF@1,31077@2,4PEM5@976
PG001_7_16				ko:K03424					ko00000,ko01000				1ERRQ@1016,1I2AW@117743,4NSGW@976,COG0084@1,COG0084@2	L	Hydrolase, TatD family
PG001_7_17	djlA	GO:0003674,GO:0005488,GO:0005515,GO:0005575,GO:0005623,GO:0005886,GO:0016020,GO:0044464,GO:0051087,GO:0071944		ko:K04082,ko:K05801,ko:K11159					ko00000,ko03029,ko03110				1ERHX@1016,1HYUI@117743,4NF1B@976,COG1076@1,COG1076@2	O	DnaJ domain protein
PG001_7_18													1ESEG@1016,1IF6M@117743,4P65V@976,COG3668@1,COG3668@2	S	Plasmid stabilization system
PG001_7_19													1ET74@1016,1IFM4@117743,2A4VX@1,30THJ@2,4PF0M@976
PG001_7_20	nrdG		1.3.7.1,1.97.1.4	ko:K04068,ko:K20449	ko00760,ko01120,map00760,map01120		R03164,R04710	RC02422	ko00000,ko00001,ko01000				1ERN4@1016,1I1XG@117743,4NR4M@976,COG1180@1,COG1180@2	O	anaerobic ribonucleoside-triphosphate reductase activating protein
PG001_7_21	nrdD		1.1.98.6,1.17.4.1	ko:K00526,ko:K21636	ko00230,ko00240,ko01100,map00230,map00240,map01100	M00053	R02017,R02018,R02019,R02024,R11633,R11634,R11635,R11636	RC00613	ko00000,ko00001,ko00002,ko01000,ko03400			iLJ478.TM0385	1EQ5Q@1016,1I51J@117743,4NFVE@976,COG1328@1,COG1328@2	F	ribonucleoside-triphosphate reductase
PG001_7_22													2E6NI@1,2FRI9@200643,33190@2,4P5FB@976	S	Psort location Cytoplasmic, score
PG001_7_23	rlfA												1I85S@117743,28I7P@1,2Z8AJ@2,4NT89@976	S	Protein of unknown function (DUF3800)
PG001_7_24													1EQ73@1016,1I6C7@117743,4NWB3@976,COG3209@1,COG3209@2	M	COG3209 Rhs family protein
PG001_7_25	nfnB		1.5.1.34	ko:K10679	ko00633,ko01120,map00633,map01120		R08014,R08017,R08042	RC00250	ko00000,ko00001,ko01000				1EQ9S@1016,1I0AF@117743,4NEW3@976,COG0778@1,COG0778@2	C	nitroreductase
PG001_7_26	tcmP												1EQIQ@1016,1IEMR@117743,4NI9Z@976,COG3315@1,COG3315@2	H	O-methyltransferase
PG001_7_27													1EQE9@1016,1I5NK@117743,4NG67@976,COG3391@1,COG3391@2	S	amine dehydrogenase activity
PG001_7_28													1EQ7H@1016,1I7C6@117743,4NE1W@976,COG4206@1,COG4206@2	M	TonB-dependent Receptor Plug domain protein
PG001_7_29	pchR												1EQN0@1016,1HWW5@117743,4NEEQ@976,COG2207@1,COG2207@2	K	Transcriptional regulator, AraC family
PG001_7_30													1ES8H@1016,1I42Q@117743,2CIDP@1,32S8D@2,4NS8C@976
PG001_7_31													1ES47@1016,1I2YE@117743,4NQ6I@976,COG0526@1,COG0526@2	CO	Thioredoxin
PG001_7_32	ahpC		1.11.1.15	ko:K03386,ko:K20011	ko04214,map04214				ko00000,ko00001,ko01000,ko04147				1EQ74@1016,1HWZW@117743,4NEDT@976,COG0450@1,COG0450@2	O	Antioxidant, AhpC TSA family
PG001_7_33													1ERN6@1016,1IEXJ@117743,2BPR8@1,32IIH@2,4PEDB@976	S	Psort location CytoplasmicMembrane, score 10.00
PG001_7_34				ko:K06903					ko00000				1ETHF@1016,1I3QZ@117743,4NQFN@976,COG3628@1,COG3628@2	S	Gene 25-like lysozyme
PG001_7_35													1ESYA@1016,1IM63@117743,2A7YE@1,30WYG@2,4PGT1@976	S	Psort location Cytoplasmic, score 8.96
PG001_7_36													1ET69@1016,1IFKJ@117743,2AB2S@1,310GJ@2,4PF03@976
PG001_7_37													1ERZW@1016,1I71M@117743,2DR2R@1,339X4@2,4NZAH@976	S	Psort location Cytoplasmic, score 8.96
PG001_7_40	rpiB		5.3.1.6	ko:K01808	ko00030,ko00051,ko00710,ko01100,ko01110,ko01120,ko01130,ko01200,ko01230,map00030,map00051,map00710,map01100,map01110,map01120,map01130,map01200,map01230	M00004,M00007,M00165,M00167	R01056,R09030	RC00376,RC00434	ko00000,ko00001,ko00002,ko01000				1ERX6@1016,1I24B@117743,4NNSU@976,COG0698@1,COG0698@2	G	isomerase B
PG001_7_41	ygdL	GO:0003674,GO:0003824,GO:0005488,GO:0006139,GO:0006396,GO:0006399,GO:0006400,GO:0006725,GO:0006807,GO:0008033,GO:0008150,GO:0008152,GO:0009451,GO:0009987,GO:0010467,GO:0016070,GO:0016829,GO:0016835,GO:0016836,GO:0030955,GO:0031402,GO:0031420,GO:0034470,GO:0034641,GO:0034660,GO:0043167,GO:0043169,GO:0043170,GO:0043412,GO:0044237,GO:0044238,GO:0046483,GO:0046872,GO:0061503,GO:0061504,GO:0071704,GO:…	2.7.7.73,2.7.7.80	ko:K03148,ko:K21029,ko:K22132	ko00730,ko01100,ko04122,map00730,map01100,map04122		R07459	RC00043	ko00000,ko00001,ko01000,ko03016				1EQPU@1016,1HWWW@117743,4NEKB@976,COG1179@1,COG1179@2	H	ThiF family
PG001_7_42													1ETCQ@1016,1IHVK@117743,2ACP6@1,3129T@2,4PH5S@976
PG001_7_43													1ERV6@1016,1I6EG@117743,4NU6Y@976,COG0454@1,COG0454@2	K	Psort location Cytoplasmic, score 8.96
PG001_7_44													1ETCQ@1016,1IHVK@117743,2ACP6@1,3129T@2,4PH5S@976
PG001_7_45													1ERV6@1016,1I6EG@117743,4NU6Y@976,COG0454@1,COG0454@2	K	Psort location Cytoplasmic, score 8.96
PG001_7_46													1ESGZ@1016,1IF7Y@117743,2A41V@1,30SKH@2,4PEN6@976
PG001_7_47													1ERV6@1016,1I6EG@117743,4NU6Y@976,COG0454@1,COG0454@2	K	Psort location Cytoplasmic, score 8.96
PG001_7_48	pgi	GO:0003674,GO:0003824,GO:0004347,GO:0005488,GO:0005515,GO:0005575,GO:0005622,GO:0005623,GO:0005737,GO:0005829,GO:0005975,GO:0006082,GO:0006090,GO:0006091,GO:0006096,GO:0006139,GO:0006163,GO:0006164,GO:0006165,GO:0006725,GO:0006732,GO:0006733,GO:0006753,GO:0006754,GO:0006757,GO:0006793,GO:0006796,GO:0006807,GO:0006950,GO:0006979,GO:0008150,GO:0008152,GO:0009056,GO:0009058,GO:0009108,GO:0009117,GO:…	5.3.1.9	ko:K01810	ko00010,ko00030,ko00500,ko00520,ko01100,ko01110,ko01120,ko01130,ko01200,map00010,map00030,map00500,map00520,map01100,map01110,map01120,map01130,map01200	M00001,M00004,M00114	R02739,R02740,R03321	RC00376,RC00563	ko00000,ko00001,ko00002,ko01000,ko04147			iEcSMS35_1347.EcSMS35_4486	1EQ1Q@1016,1HXFR@117743,4NDV0@976,COG0166@1,COG0166@2	G	Belongs to the GPI family
PG001_7_49	map		3.4.11.18	ko:K01265					ko00000,ko01000,ko01002				1ER0Y@1016,1HXCX@117743,4NERQ@976,COG0024@1,COG0024@2	E	aminopeptidase
PG001_7_50													1ESG2@1016,1IF7I@117743,2A5G4@1,30U65@2,4PFF3@976
PG001_7_51													1ERU2@1016,1IAZ3@117743,28SR4@1,2ZF12@2,4P70M@976
PG001_7_52	aspS	GO:0003674,GO:0003824,GO:0004812,GO:0004815,GO:0005575,GO:0005618,GO:0005622,GO:0005623,GO:0005737,GO:0005829,GO:0006082,GO:0006139,GO:0006399,GO:0006412,GO:0006418,GO:0006422,GO:0006518,GO:0006520,GO:0006725,GO:0006807,GO:0008150,GO:0008152,GO:0009058,GO:0009059,GO:0009987,GO:0010467,GO:0016070,GO:0016874,GO:0016875,GO:0019538,GO:0019752,GO:0030312,GO:0034641,GO:0034645,GO:0034660,GO:0043038,GO:…	6.1.1.12	ko:K01876	ko00970,map00970	M00359,M00360	R05577	RC00055,RC00523	ko00000,ko00001,ko00002,ko01000,ko01007,ko03016,ko03029			iJN678.aspS,iSFV_1184.SFV_1868	1EQN4@1016,1HX3S@117743,4NECY@976,COG0173@1,COG0173@2	J	Catalyzes the attachment of L-aspartate to tRNA(Asp) in a two-step reaction L-aspartate is first activated by ATP to form Asp-AMP and then transferred to the acceptor end of tRNA(Asp)
PG001_7_53													1ESVX@1016,1I77A@117743,2EVWV@1,33PAI@2,4NXPT@976
PG001_7_54	ygiD	GO:0003674,GO:0003824,GO:0008150,GO:0008152,GO:0016491,GO:0046566,GO:0051213,GO:0055114	1.13.11.8	ko:K04100,ko:K15777	ko00362,ko00624,ko00627,ko00965,ko01120,map00362,map00624,map00627,map00965,map01120		R01632,R03550,R04280,R08836,R09565	RC00233,RC00387,RC00535,RC02567,RC02694	br01602,ko00000,ko00001,ko01000				1ERD5@1016,1HX1P@117743,4NFGT@976,COG3384@1,COG3384@2	S	Catalytic LigB subunit of aromatic ring-opening dioxygenase
PG001_7_55													1EST0@1016,1I39S@117743,4NRN8@976,COG4447@1,COG4447@2	S	cellulose binding
PG001_7_56													1EQW0@1016,1HY1W@117743,4NEX3@976,COG0526@1,COG0526@2	CO	SCO1/SenC
PG001_7_57				ko:K07275					ko00000				1ES0D@1016,1I36J@117743,4NRH8@976,COG3637@1,COG3637@2	M	Outer membrane protein beta-barrel domain
PG001_7_58	pep		3.4.21.26	ko:K01322	ko04614,map04614				ko00000,ko00001,ko01000,ko01002				1ER6M@1016,1HX9V@117743,4NFJS@976,COG1505@1,COG1505@2	E	Prolyl endopeptidase
PG001_7_59	gldK												1EQNC@1016,1HXXN@117743,4NGY2@976,COG1262@1,COG1262@2	M	Gliding motility-associated lipoprotein GldK
PG001_7_60	gldL												1EQNE@1016,1HYV7@117743,28IG3@1,2Z8HM@2,4NFJR@976	S	Gliding motility protein GldL
PG001_7_61	gldM												1IJTE@117743,4PKZS@976,COG4219@1,COG4219@2	KT	GldM N-terminal domain
PG001_7_62	gldN												1EQGI@1016,1HX8Y@117743,28H74@1,2Z7JF@2,4NFR0@976	S	gliding motility
PG001_7_63	ypjD		2.5.1.19	ko:K00800	ko00400,ko01100,ko01110,ko01130,ko01230,map00400,map01100,map01110,map01130,map01230	M00022	R03460	RC00350	ko00000,ko00001,ko00002,ko01000				1ES25@1016,1I1Z0@117743,4NQ3H@976,COG1694@1,COG1694@2	S	MazG nucleotide pyrophosphohydrolase domain protein
PG001_7_64	recA	GO:0005575,GO:0005622,GO:0005623,GO:0005737,GO:0005829,GO:0006139,GO:0006259,GO:0006281,GO:0006725,GO:0006807,GO:0006950,GO:0006974,GO:0007154,GO:0008150,GO:0008152,GO:0009432,GO:0009605,GO:0009987,GO:0009991,GO:0031668,GO:0033554,GO:0034641,GO:0043170,GO:0044237,GO:0044238,GO:0044260,GO:0044424,GO:0044444,GO:0044464,GO:0046483,GO:0050896,GO:0051716,GO:0071496,GO:0071704,GO:0090304,GO:1901360		ko:K03553	ko03440,map03440	M00729			ko00000,ko00001,ko00002,ko03400				1EQ31@1016,1HY3S@117743,4NEXT@976,COG0468@1,COG0468@2	L	Can catalyze the hydrolysis of ATP in the presence of single-stranded DNA, the ATP-dependent uptake of single-stranded DNA by duplex DNA, and the ATP-dependent hybridization of homologous single-stranded DNAs. It interacts with LexA causing its activation and leading to its autocatalytic cleavage
PG001_7_66	queD		4.1.2.50,4.2.3.12,5.4.2.6	ko:K01737,ko:K01838	ko00500,ko00790,ko01100,map00500,map00790,map01100	M00842,M00843	R02728,R04286,R09959,R11310	RC00408,RC01117,RC02846,RC02847	ko00000,ko00001,ko00002,ko01000,ko03016				1ETEU@1016,1I173@117743,4NM8H@976,COG0637@1,COG0637@2,COG0720@1,COG0720@2	H	Psort location Cytoplasmic, score 9.97
PG001_7_67	lpxH	GO:0003674,GO:0003824,GO:0005488,GO:0005575,GO:0005623,GO:0005886,GO:0005975,GO:0006629,GO:0006643,GO:0006644,GO:0006664,GO:0006793,GO:0006796,GO:0008150,GO:0008152,GO:0008610,GO:0008654,GO:0008758,GO:0009058,GO:0009245,GO:0009247,GO:0009311,GO:0009312,GO:0009987,GO:0016020,GO:0016051,GO:0016462,GO:0016787,GO:0016817,GO:0016818,GO:0019637,GO:0019897,GO:0019898,GO:0030145,GO:0043167,GO:0043169,GO:…	3.6.1.54	ko:K03269	ko00540,ko01100,map00540,map01100	M00060	R04549	RC00002	ko00000,ko00001,ko00002,ko01000,ko01005			iE2348C_1286.E2348C_0457	1ER27@1016,1HWZZ@117743,4NEF1@976,COG2908@1,COG2908@2	S	Ser Thr phosphatase family protein
PG001_7_68	nadK	GO:0000166,GO:0003674,GO:0003824,GO:0003951,GO:0005488,GO:0005524,GO:0005575,GO:0005622,GO:0005623,GO:0005737,GO:0005829,GO:0006139,GO:0006725,GO:0006732,GO:0006733,GO:0006739,GO:0006741,GO:0006753,GO:0006766,GO:0006767,GO:0006769,GO:0006793,GO:0006796,GO:0006807,GO:0008144,GO:0008150,GO:0008152,GO:0008976,GO:0009058,GO:0009108,GO:0009117,GO:0009165,GO:0009820,GO:0009987,GO:0016301,GO:0016310,GO:…	2.7.1.23	ko:K00858	ko00760,ko01100,map00760,map01100		R00104	RC00002,RC00078	ko00000,ko00001,ko01000			iEcSMS35_1347.EcSMS35_2767,iHN637.CLJU_RS05480,iLJ478.TM1733,iSB619.SA_RS04895	1EQBT@1016,1HY0R@117743,4NFG5@976,COG0061@1,COG0061@2	H	Involved in the regulation of the intracellular balance of NAD and NADP, and is a key enzyme in the biosynthesis of NADP. Catalyzes specifically the phosphorylation on 2'-hydroxyl of the adenosine moiety of NAD to yield NADP
PG001_7_69	XK27_00240												1ETGR@1016,1IISQ@117743,4NF0H@976,COG3177@1,COG3177@2	S	Fic/DOC family
PG001_7_70			2.4.1.319,2.4.1.320	ko:K18785			R10811,R10829	RC00049	ko00000,ko01000				1ER08@1016,1HXP6@117743,4NGI7@976,COG2152@1,COG2152@2	G	beta-1,4-mannooligosaccharide phosphorylase
PG001_7_71	maeB	GO:0003674,GO:0003824,GO:0004470,GO:0004473,GO:0005488,GO:0008150,GO:0008152,GO:0016491,GO:0016614,GO:0016615,GO:0016616,GO:0030145,GO:0043167,GO:0043169,GO:0046872,GO:0046914,GO:0055114	1.1.1.38,1.1.1.40,2.3.1.8	ko:K00027,ko:K00029,ko:K00625,ko:K13788	ko00430,ko00620,ko00640,ko00680,ko00710,ko00720,ko01100,ko01120,ko01200,ko02020,map00430,map00620,map00640,map00680,map00710,map00720,map01100,map01120,map01200,map02020	M00169,M00172,M00357,M00579	R00214,R00216,R00230,R00921	RC00004,RC00105,RC02746,RC02816	ko00000,ko00001,ko00002,ko01000			iAF987.Gmet_1637	1EQ2E@1016,1HXS7@117743,4NFUJ@976,COG0280@1,COG0280@2,COG0281@1,COG0281@2	C	Psort location Cytoplasmic, score 9.97
PG001_7_72	degT												1ERBQ@1016,1HXWJ@117743,4NEBI@976,COG0399@1,COG0399@2	E	Belongs to the DegT DnrJ EryC1 family
PG001_7_73													4NWX9@976,COG1403@1,COG1403@2	V	HNH nucleases
PG001_7_74													COG3950@1,COG3950@2	S	AAA domain, putative AbiEii toxin, Type IV TA system
PG001_7_76													1ESAT@1016,1IF4S@117743,4PEJ3@976,COG3209@1,COG3209@2	M	COG3209 Rhs family protein
PG001_7_77				ko:K15383					ko00000,ko02000	9.A.58.2			1ES3Y@1016,1IF1V@117743,4PEGT@976,COG4095@1,COG4095@2	S	Psort location CytoplasmicMembrane, score 10.00
PG001_7_78													1ESKS@1016,1IFA7@117743,2BQ45@1,32IYH@2,4PEQN@976
PG001_7_79				ko:K16091					ko00000,ko02000	1.B.14.1.14			1ER1X@1016,1HZ6R@117743,4NH5V@976,COG4772@1,COG4772@2	P	TonB-dependent receptor
PG001_7_80				ko:K04759					ko00000,ko02000	9.A.8.1			1EQ2W@1016,1I03Y@117743,4NGRN@976,COG0370@1,COG0370@2	P	transporter of a GTP-driven Fe(2 ) uptake system
PG001_7_81	feoA			ko:K03322,ko:K03709,ko:K04758					ko00000,ko02000,ko03000	2.A.55.2.6,2.A.55.3			1ESBB@1016,1I5Q8@117743,4NVFK@976,COG1918@1,COG1918@2	P	FeoA
PG001_7_82	yebA												1ERI7@1016,1HY2X@117743,4NECF@976,COG0739@1,COG0739@2	M	Peptidase, M23
PG001_7_84	pdhB		1.2.4.1	ko:K00162,ko:K21417	ko00010,ko00020,ko00620,ko01100,ko01110,ko01120,ko01130,ko01200,ko04066,ko04922,ko05230,map00010,map00020,map00620,map01100,map01110,map01120,map01130,map01200,map04066,map04922,map05230	M00307	R00014,R00209,R01699,R03270	RC00004,RC00027,RC00627,RC02742,RC02744,RC02882	br01601,ko00000,ko00001,ko00002,ko01000			iAF987.Gmet_2753	1EQ51@1016,1HWQC@117743,4NE4N@976,COG0022@1,COG0022@2	C	E1 component subunit beta
PG001_7_85	acpT	GO:0003674,GO:0003824,GO:0006082,GO:0006464,GO:0006520,GO:0006553,GO:0006629,GO:0006631,GO:0006633,GO:0006807,GO:0008150,GO:0008152,GO:0008610,GO:0008652,GO:0008897,GO:0009058,GO:0009066,GO:0009067,GO:0009085,GO:0009987,GO:0016053,GO:0016740,GO:0016772,GO:0016780,GO:0018070,GO:0018193,GO:0018209,GO:0018215,GO:0019538,GO:0019752,GO:0019878,GO:0032787,GO:0036211,GO:0043170,GO:0043412,GO:0043436,GO:…	2.7.8.7	ko:K00997,ko:K06133	ko00770,map00770		R01625	RC00002	ko00000,ko00001,ko01000			iECNA114_1301.ECNA114_3584	1ERU4@1016,1HYHB@117743,4NSBI@976,COG2091@1,COG2091@2	H	Belongs to the P-Pant transferase superfamily
PG001_7_86				ko:K16089					ko00000,ko02000	1.B.14.1,1.B.14.10			1EQC5@1016,1HX6P@117743,4NF05@976,COG1629@1,COG4771@2	M	TonB-dependent receptor
PG001_7_87													1EQND@1016,1IJBB@117743,4PKJY@976,COG0318@1,COG0318@2	IQ	GH3 auxin-responsive promoter
PG001_7_88		GO:0000271,GO:0003674,GO:0003824,GO:0005575,GO:0005623,GO:0005886,GO:0005975,GO:0005976,GO:0006629,GO:0008150,GO:0008152,GO:0008610,GO:0008653,GO:0009058,GO:0009059,GO:0009103,GO:0009244,GO:0009311,GO:0009312,GO:0009987,GO:0016020,GO:0016051,GO:0016740,GO:0016772,GO:0016776,GO:0033692,GO:0034637,GO:0034645,GO:0043170,GO:0044237,GO:0044238,GO:0044249,GO:0044255,GO:0044260,GO:0044262,GO:0044264,GO:…	2.7.8.43	ko:K03760,ko:K19353	ko00540,ko01503,map00540,map01503	M00722	R11555,R11556,R11557	RC00002	ko00000,ko00001,ko00002,ko01000,ko01005				1ERK0@1016,1IIG6@117743,4NWG3@976,COG2194@1,COG2194@2	S	Psort location CytoplasmicMembrane, score 10.00
PG001_7_89	hemD		2.1.1.107,2.5.1.61,4.2.1.75	ko:K01719,ko:K01749,ko:K13542	ko00860,ko01100,ko01110,ko01120,map00860,map01100,map01110,map01120	M00121	R00084,R03165,R03194	RC00003,RC00871,RC01861,RC02317	ko00000,ko00001,ko00002,ko01000				1EQCN@1016,1HWMQ@117743,4NEQ3@976,COG1587@1,COG1587@2	H	Uroporphyrinogen-III synthase
PG001_7_90													1EQ8Z@1016,1I1M5@117743,28QB8@1,2ZCTU@2,4NP7R@976	S	Psort location CytoplasmicMembrane, score 10.00
PG001_7_91													1ES6N@1016,1IC7D@117743,2E5JY@1,3104K@2,4PEHH@976	S	Domain of unknown function (DUF4296)
PG001_7_92	pyrC		3.5.2.3	ko:K01465	ko00240,ko01100,map00240,map01100	M00051	R01993	RC00632	ko00000,ko00001,ko00002,ko01000				1EQ3P@1016,1HXNI@117743,4NE3T@976,COG0044@1,COG0044@2	F	dihydroorotase
PG001_7_93			3.2.2.20	ko:K01246,ko:K06977	ko03410,map03410				ko00000,ko00001,ko01000,ko03400				1ERSK@1016,1I2M6@117743,4NPAS@976,COG0454@1,COG0456@2	K	Acetyltransferase, GNAT family
PG001_7_94													1ES6E@1016,1I46E@117743,4NSDR@976,COG5512@1,COG5512@2	S	Protein of unknown function (DUF721)
PG001_7_96													1ETAT@1016,1IFPX@117743,2AC5D@1,311PT@2,4PGIP@976
PG001_7_97													1ERDC@1016,1IDBH@117743,4P9TM@976,COG3103@1,COG3103@2	T	Psort location Cytoplasmic, score 8.96
PG001_7_98													1ERUU@1016,1IEYX@117743,2CT8A@1,32WPD@2,4NTUK@976
PG001_7_99													1ERMN@1016,1I9WV@117743,2CJP2@1,341XE@2,4P3ZI@976
PG001_7_100													1ET13@1016,1I98U@117743,4NP0I@976,COG3039@1,COG3039@2	L	Transposase DDE domain
PG001_7_101													2A92M@1,2FZPC@200643,30Y6N@2,4PBXR@976
PG001_7_102													1ERDC@1016,1IDBH@117743,4P9TM@976,COG3103@1,COG3103@2	T	Psort location Cytoplasmic, score 8.96
PG001_7_103													1ERUU@1016,1IEYX@117743,2CT8A@1,32WPD@2,4NTUK@976
PG001_7_104													1ERDC@1016,1IDBH@117743,4P9TM@976,COG3103@1,COG3103@2	T	Psort location Cytoplasmic, score 8.96
PG001_7_105													1ERUU@1016,1IEYX@117743,2CT8A@1,32WPD@2,4NTUK@976
PG001_7_107													1ESCV@1016,1I6Z6@117743,4NYRR@976,COG2849@1,COG2849@2	S	repeat protein
PG001_8_1													1EQCM@1016,1IKBX@117743,4PNVN@976,COG3291@1,COG3291@2,COG4932@1,COG4932@2,COG4935@1,COG4935@2	M	Belongs to the peptidase S8 family
PG001_8_2	def	GO:0003674,GO:0003824,GO:0006464,GO:0006807,GO:0008150,GO:0008152,GO:0009987,GO:0016787,GO:0016810,GO:0016811,GO:0018193,GO:0018206,GO:0019538,GO:0031365,GO:0036211,GO:0042586,GO:0043170,GO:0043412,GO:0043686,GO:0044237,GO:0044238,GO:0044260,GO:0044267,GO:0071704,GO:1901564	3.5.1.88	ko:K01462					ko00000,ko01000				1ER4Z@1016,1HX7M@117743,4NFB4@976,COG0242@1,COG0242@2	J	Removes the formyl group from the N-terminal Met of newly synthesized proteins. Requires at least a dipeptide for an efficient rate of reaction. N-terminal L-methionine is a prerequisite for activity but the enzyme has broad specificity at other positions
PG001_8_3													1ES17@1016,1I1XW@117743,2DEYG@1,2ZPSM@2,4NNJW@976
PG001_8_4	rpmF	GO:0000027,GO:0000302,GO:0003674,GO:0003735,GO:0005198,GO:0005575,GO:0005622,GO:0005623,GO:0005737,GO:0005829,GO:0005840,GO:0006412,GO:0006518,GO:0006807,GO:0006950,GO:0006979,GO:0006996,GO:0008150,GO:0008152,GO:0009058,GO:0009059,GO:0009314,GO:0009628,GO:0009987,GO:0010467,GO:0015934,GO:0016043,GO:0019538,GO:0022607,GO:0022613,GO:0022618,GO:0022625,GO:0022626,GO:0032991,GO:0034622,GO:0034641,GO:…		ko:K02911	ko03010,map03010	M00178			br01610,ko00000,ko00001,ko00002,ko03011,ko03029				1ESAV@1016,1I53M@117743,4NUXU@976,COG0333@1,COG0333@2	J	Belongs to the bacterial ribosomal protein bL32 family
PG001_8_5	yceD	GO:0005575,GO:0005622,GO:0005623,GO:0005737,GO:0005829,GO:0008150,GO:0040007,GO:0044424,GO:0044444,GO:0044464		ko:K07040					ko00000				1ERHS@1016,1I17C@117743,4NMQT@976,COG1399@1,COG1399@2	S	Psort location Cytoplasmic, score 8.96
PG001_8_6													1EQ4M@1016,1HYAN@117743,4NF1I@976,COG0745@1,COG0745@2	K	Transcriptional regulatory protein RprY
PG001_8_7													1EQBI@1016,1HWJQ@117743,4NEFW@976,COG0642@1,COG2205@2	T	PhoQ Sensor
PG001_8_8													1ES16@1016,1I5A3@117743,2E6PN@1,331A0@2,4NUUD@976
PG001_8_9													1EQY5@1016,1I1EX@117743,28JHY@1,2Z9BE@2,4NGKG@976
PG001_8_10	era	GO:0000166,GO:0001882,GO:0001883,GO:0003674,GO:0003824,GO:0003924,GO:0005488,GO:0005525,GO:0005575,GO:0005622,GO:0005623,GO:0005737,GO:0005829,GO:0005886,GO:0006275,GO:0008150,GO:0008156,GO:0009889,GO:0009890,GO:0009892,GO:0010556,GO:0010558,GO:0010605,GO:0016020,GO:0016462,GO:0016787,GO:0016817,GO:0016818,GO:0017076,GO:0017111,GO:0019001,GO:0019003,GO:0019219,GO:0019222,GO:0030174,GO:0031323,GO:…		ko:K03595,ko:K06883					ko00000,ko03009,ko03029				1EQ7V@1016,1HX06@117743,4NES2@976,COG1159@1,COG1159@2	S	An essential GTPase that binds both GDP and GTP, with rapid nucleotide exchange. Plays a role in 16S rRNA processing and 30S ribosomal subunit biogenesis and possibly also in cell cycle regulation and energy metabolism
PG001_8_11													1ERA6@1016,1IKBW@117743,4PKS0@976,COG0457@1,COG0457@2	S	Tetratricopeptide repeat
PG001_8_12	ftsQ			ko:K03589	ko04112,map04112				ko00000,ko00001,ko03036				1ERG9@1016,1I27S@117743,4NGPN@976,COG1589@1,COG1589@2	M	Psort location Cytoplasmic, score 8.96
PG001_8_13	rfbB		4.2.1.46	ko:K01710	ko00521,ko00523,ko00525,ko01055,ko01130,map00521,map00523,map00525,map01055,map01130	M00793	R06513	RC00402	ko00000,ko00001,ko00002,ko01000				1EREN@1016,1HX7N@117743,4NE9V@976,COG1088@1,COG1088@2	M	Belongs to the NAD(P)-dependent epimerase dehydratase family. dTDP-glucose dehydratase subfamily
PG001_8_14													1ERA1@1016,1HWR3@117743,4NDYB@976,COG3537@1,COG3537@2	G	alpha-1,2-mannosidase
PG001_8_15			2.7.1.4	ko:K00847	ko00051,ko00500,ko00520,ko01100,map00051,map00500,map00520,map01100		R00760,R00867,R03920	RC00002,RC00017	ko00000,ko00001,ko01000				1EQWA@1016,1HYZ6@117743,4NGFK@976,COG0524@1,COG0524@2	G	Kinase, PfkB family
PG001_8_16	sacC	GO:0003674,GO:0003824,GO:0004553,GO:0004564,GO:0005975,GO:0005984,GO:0005985,GO:0005987,GO:0008150,GO:0008152,GO:0009056,GO:0009311,GO:0009313,GO:0009987,GO:0016052,GO:0016787,GO:0016798,GO:0044237,GO:0044238,GO:0044248,GO:0044262,GO:0044275,GO:0046352,GO:0071704,GO:1901575	3.2.1.65,3.2.1.80	ko:K01212,ko:K03332	ko00051,ko00500,map00051,map00500		R00879,R05624,R11311	RC03278	ko00000,ko00001,ko01000		GH32		1EQQY@1016,1HYGZ@117743,4NEYI@976,COG1621@1,COG1621@2	G	Belongs to the glycosyl hydrolase 32 family
PG001_8_17	addA		3.1.11.5,3.6.4.12	ko:K03582,ko:K16898	ko03440,map03440				ko00000,ko00001,ko01000,ko03400				1EQQW@1016,1HWZS@117743,4NEX4@976,COG1074@1,COG1074@2	L	UvrD REP helicase
PG001_8_18	yfeX			ko:K07223					ko00000				1EQJN@1016,1I01H@117743,4NI0K@976,COG2837@1,COG2837@2	C	Dyp-type peroxidase family
PG001_8_19	aroF		2.5.1.54,5.4.99.5	ko:K03856,ko:K04092,ko:K04516	ko00400,ko01100,ko01110,ko01130,ko01230,map00400,map01100,map01110,map01130,map01230	M00022,M00024,M00025	R01715,R01826	RC00435,RC03116	ko00000,ko00001,ko00002,ko01000				1EQC3@1016,1HX6I@117743,4NDU4@976,COG1605@1,COG1605@2,COG2876@1,COG2876@2	E	3-deoxy-7-phosphoheptulonate synthase
PG001_8_20	actP	GO:0000041,GO:0003674,GO:0005488,GO:0005507,GO:0005575,GO:0005623,GO:0005886,GO:0006810,GO:0006811,GO:0006812,GO:0006825,GO:0008150,GO:0015677,GO:0016020,GO:0030001,GO:0043167,GO:0043169,GO:0044464,GO:0046872,GO:0046914,GO:0051179,GO:0051234,GO:0071944	3.6.3.4,3.6.3.54	ko:K01533,ko:K17686	ko01524,ko04016,map01524,map04016		R00086	RC00002	ko00000,ko00001,ko01000	3.A.3.5			1ERFN@1016,1HWUI@117743,4NERS@976,COG2217@1,COG2217@2	P	copper-exporting ATPase
PG001_8_21													1EQ0N@1016,1IK5H@117743,2FCQI@1,344TR@2,4PNH3@976
PG001_8_22													1ERXB@1016,1I9V7@117743,2E8D6@1,332RP@2,4NW6J@976	S	Psort location CytoplasmicMembrane, score
PG001_8_23													1EQ21@1016,1HWUF@117743,4NGUK@976,COG4447@1,COG4447@2	S	BNR Asp-box repeat protein
PG001_8_24	yehL												1ER76@1016,1I7XS@117743,4NI8D@976,COG0714@1,COG0714@2	S	ATPase family
PG001_8_25													1EQWW@1016,1HXW7@117743,4NF3G@976,COG0673@1,COG0673@2	S	Oxidoreductase NAD-binding domain protein
PG001_8_27	bioF		2.3.1.47	ko:K00652	ko00780,ko01100,map00780,map01100	M00123,M00573,M00577	R03210,R10124	RC00004,RC00039,RC02725	ko00000,ko00001,ko00002,ko01000,ko01007			iSB619.SA_RS12695	1ERIX@1016,1HY28@117743,4NEXI@976,COG0156@1,COG0156@2	E	8-amino-7-oxononanoate synthase
PG001_8_28													1EQIN@1016,1HWKQ@117743,4NF7F@976,COG2911@1,COG2911@2	S	Psort location OuterMembrane, score 9.49
PG001_8_29													1ERV1@1016,1IIAD@117743,4NY09@976,COG3637@1,COG3637@2	M	Has lipid A 3-O-deacylase activity. Hydrolyzes the ester bond at the 3 position of lipid A, a bioactive component of lipopolysaccharide (LPS), thereby releasing the primary fatty acyl moiety
PG001_8_30													1EQ7J@1016,1HZ14@117743,4NF6J@976,COG0507@1,COG0507@2	L	Psort location Cytoplasmic, score 8.96
PG001_8_31	fur	GO:0000976,GO:0001067,GO:0001130,GO:0003674,GO:0003676,GO:0003677,GO:0003690,GO:0003700,GO:0005488,GO:0005515,GO:0005575,GO:0006355,GO:0008150,GO:0009889,GO:0010468,GO:0010556,GO:0019219,GO:0019222,GO:0031323,GO:0031326,GO:0032991,GO:0032993,GO:0042802,GO:0043565,GO:0044212,GO:0050789,GO:0050794,GO:0051171,GO:0051252,GO:0060255,GO:0065007,GO:0080090,GO:0097159,GO:0140110,GO:1901363,GO:1903506,GO:…		ko:K03711					ko00000,ko03000				1ERWT@1016,1I19U@117743,4NM8S@976,COG0735@1,COG0735@2	P	Belongs to the Fur family
PG001_8_32	purA	GO:0003674,GO:0003824,GO:0004019,GO:0005575,GO:0005622,GO:0005623,GO:0005737,GO:0006139,GO:0006163,GO:0006164,GO:0006167,GO:0006725,GO:0006753,GO:0006793,GO:0006796,GO:0006807,GO:0008150,GO:0008152,GO:0009058,GO:0009117,GO:0009123,GO:0009124,GO:0009126,GO:0009127,GO:0009150,GO:0009152,GO:0009156,GO:0009161,GO:0009165,GO:0009167,GO:0009168,GO:0009259,GO:0009260,GO:0009987,GO:0016874,GO:0016879,GO:…	6.3.4.4	ko:K01939	ko00230,ko00250,ko01100,map00230,map00250,map01100	M00049	R01135	RC00458,RC00459	ko00000,ko00001,ko00002,ko01000				1EQ9H@1016,1HWP1@117743,4NGRZ@976,COG0104@1,COG0104@2	F	Plays an important role in the de novo pathway of purine nucleotide biosynthesis. Catalyzes the first committed step in the biosynthesis of AMP from IMP
PG001_8_33	yokH												1EQCQ@1016,1I1ZD@117743,4NMC9@976,COG4282@1,COG4282@2	G	SMI1 KNR4 family protein
PG001_8_34				ko:K03088					ko00000,ko03021				1ERPE@1016,1I19Q@117743,4NIRG@976,COG1595@1,COG1595@2	K	Belongs to the sigma-70 factor family
PG001_8_35													1ESDY@1016,1I51R@117743,2E5GR@1,3308C@2,4NUPC@976
PG001_8_36	bshB1			ko:K01463					ko00000,ko01000				1EQED@1016,1HWWB@117743,4NEDJ@976,COG2120@1,COG2120@2	S	Psort location Cytoplasmic, score 8.96
PG001_8_37	ybjX	GO:0005575,GO:0005622,GO:0005623,GO:0005737,GO:0005829,GO:0006950,GO:0006974,GO:0008150,GO:0009987,GO:0033554,GO:0044424,GO:0044444,GO:0044464,GO:0050896,GO:0051716		ko:K09824					ko00000				1EQ82@1016,1I94J@117743,4P3F6@976,COG2990@1,COG2990@2	S	Protein of unknown function (DUF535)
PG001_8_38													1EQ61@1016,1I0B7@117743,4NHXH@976,COG0726@1,COG0726@2	G	polysaccharide deacetylase
PG001_8_39	uraH	GO:0006139,GO:0006144,GO:0006725,GO:0006807,GO:0008150,GO:0008152,GO:0009112,GO:0009987,GO:0034641,GO:0044237,GO:0044238,GO:0044281,GO:0046483,GO:0055086,GO:0071704,GO:0072521,GO:1901360,GO:1901564	3.5.2.17	ko:K07127	ko00230,ko01100,ko01120,map00230,map01100,map01120	M00546	R06601	RC03393	ko00000,ko00001,ko00002,ko01000,ko02000	9.B.35.1.2,9.B.35.2			1ERX4@1016,1I4JF@117743,4NQN8@976,COG2351@1,COG2351@2	S	Belongs to the transthyretin family. 5-hydroxyisourate hydrolase subfamily
PG001_8_40				ko:K20534					ko00000,ko01000,ko01005,ko02000	4.D.2.1.9	GT2		1EQG8@1016,1I03U@117743,4NGGM@976,COG0463@1,COG0463@2	M	Psort location CytoplasmicMembrane, score 10.00
PG001_8_41													1EQHB@1016,1HZAF@117743,4NFI8@976,COG1215@1,COG1215@2	M	Psort location CytoplasmicMembrane, score 10.00
PG001_8_42	btuE		1.11.1.9	ko:K00432	ko00480,ko00590,ko04918,map00480,map00590,map04918		R00274,R07034,R07035	RC00011,RC00982	ko00000,ko00001,ko01000				1EQ80@1016,1I1AR@117743,4NM6G@976,COG0386@1,COG0386@2	O	Belongs to the glutathione peroxidase family
PG001_8_43													1EQXI@1016,1HXEY@117743,4NGJK@976,COG0463@1,COG0463@2	M	Psort location Cytoplasmic, score 8.96
PG001_8_44													1EQA0@1016,1IAMR@117743,2DYM9@1,34AB5@2,4P67A@976
PG001_8_45	sdhB		1.3.5.1,1.3.5.4	ko:K00240,ko:K00245	ko00020,ko00190,ko00620,ko00650,ko00720,ko01100,ko01110,ko01120,ko01130,ko01200,ko02020,map00020,map00190,map00620,map00650,map00720,map01100,map01110,map01120,map01130,map01200,map02020	M00009,M00011,M00149,M00150,M00173,M00374,M00376	R02164	RC00045	ko00000,ko00001,ko00002,ko01000			iAF987.Gmet_2395	1EQTD@1016,1HYVV@117743,4NFR3@976,COG0479@1,COG0479@2	C	Succinate dehydrogenase iron-sulfur
PG001_8_46	sdhA		1.3.5.1,1.3.5.4	ko:K00239	ko00020,ko00190,ko00650,ko00720,ko01100,ko01110,ko01120,ko01130,ko01200,ko05134,map00020,map00190,map00650,map00720,map01100,map01110,map01120,map01130,map01200,map05134	M00009,M00011,M00149,M00173,M00374,M00376	R02164	RC00045	ko00000,ko00001,ko00002,ko01000				1EQC8@1016,1HWUS@117743,4NFDU@976,COG1053@1,COG1053@2	C	succinate dehydrogenase flavoprotein
PG001_8_47	sdhC			ko:K00241	ko00020,ko00190,ko00650,ko00720,ko01100,ko01110,ko01120,ko01130,ko01200,map00020,map00190,map00650,map00720,map01100,map01110,map01120,map01130,map01200	M00009,M00011,M00149,M00173,M00374,M00376	R02164	RC00045	ko00000,ko00001,ko00002				1EQG9@1016,1HWPS@117743,2CAZH@1,2Z7RU@2,4NGM5@976	C	succinate dehydrogenase
PG001_8_48	ydcC												1EQ3Z@1016,1HX3V@117743,4NFGN@976,COG2834@1,COG2834@2	M	Outer membrane lipoprotein carrier protein LolA
PG001_8_49				ko:K07091,ko:K11720	ko02010,map02010	M00320			ko00000,ko00001,ko00002,ko02000	1.B.42.1			1ERDP@1016,1HXJ6@117743,4NE8B@976,COG0795@1,COG0795@2	S	Permease, YjgP YjgQ family
PG001_8_50	fmt		2.1.2.9	ko:K00604	ko00670,ko00970,map00670,map00970		R03940	RC00026,RC00165	ko00000,ko00001,ko01000				1ER9D@1016,1HX64@117743,4NE8U@976,COG0223@1,COG0223@2	J	Attaches a formyl group to the free amino group of methionyl-tRNA(fMet). The formyl group appears to play a dual role in the initiator identity of N-formylmethionyl-tRNA by promoting its recognition by IF2 and preventing the misappropriation of this tRNA by the elongation apparatus
PG001_8_51													1ETG7@1016,1I2ZK@117743,4NRZ4@976,COG3637@1,COG3637@2	M	Outer membrane protein beta-barrel domain
PG001_8_52				ko:K03559					ko00000,ko02000	1.A.30.2.1			1EQ2N@1016,1I1CY@117743,4NKT1@976,COG0848@1,COG0848@2	U	Biopolymer transport protein ExbD/TolR
PG001_8_53													1ERJU@1016,1HYCZ@117743,4NHYQ@976,COG0848@1,COG0848@2	U	Biopolymer transport protein ExbD/TolR
PG001_8_54													1ERZV@1016,1IECH@117743,2AACF@1,30ZN9@2,4PDYT@976	S	Psort location CytoplasmicMembrane, score 10.00
PG001_8_55	exbB			ko:K03561					ko00000,ko02000	1.A.30.2.1			1EQ7W@1016,1HXZK@117743,4NEA2@976,COG0811@1,COG0811@2	U	MotA TolQ ExbB proton channel family protein
PG001_8_57	ansA		3.5.1.1	ko:K01424	ko00250,ko00460,ko01100,ko01110,map00250,map00460,map01100,map01110		R00485	RC00010,RC02798	ko00000,ko00001,ko01000				1EQHQ@1016,1HWMJ@117743,4NE2Z@976,COG0252@1,COG0252@2	EJ	L-asparaginase, type I
PG001_8_58													1EQYA@1016,1HZE7@117743,4NGR9@976,COG0204@1,COG0204@2	I	Psort location Cytoplasmic, score 8.96
PG001_8_59	tatD			ko:K03424					ko00000,ko01000				1EQJX@1016,1HXDX@117743,4NEVW@976,COG0084@1,COG0084@2	L	K03424 TatD DNase family protein
PG001_8_60													1EQ45@1016,1I0GD@117743,28M4A@1,2ZAI8@2,4NIAH@976
PG001_8_61				ko:K21572					ko00000,ko02000	8.A.46.1,8.A.46.3			1ETHM@1016,1I3JM@117743,4NKJX@976,COG3193@1,COG3193@2	S	Pfam:SusD
PG001_8_62	ragA												1EQIZ@1016,1HWYV@117743,4NDXS@976,COG1629@1,COG1629@2	P	TonB-dependent receptor plug domain protein
PG001_8_63	greA			ko:K03624					ko00000,ko03021				1EQJG@1016,1I18I@117743,4NNH6@976,COG0782@1,COG0782@2	K	Necessary for efficient RNA polymerase transcription elongation past template-encoded arresting sites. The arresting sites in DNA have the property of trapping a certain fraction of elongating RNA polymerases that pass through, resulting in locked ternary complexes. Cleavage of the nascent transcript by cleavage factors such as GreA or GreB allows the resumption of elongation from the new 3'termi…
PG001_8_64	hit			ko:K02503					ko00000,ko04147				1ERWD@1016,1I1YY@117743,4NQ4X@976,COG0537@1,COG0537@2	FG	Histidine triad domain protein
PG001_8_65	trxA			ko:K03671	ko04621,ko05418,map04621,map05418				ko00000,ko00001,ko03110				1ERZM@1016,1I2SS@117743,4NQ5B@976,COG3118@1,COG3118@2	O	Belongs to the thioredoxin family
PG001_8_66													1EQ7E@1016,1I4B8@117743,2D7E4@1,32TNW@2,4NSYH@976	S	Domain of unknown function (DUF4476)
PG001_8_67			2.7.11.1	ko:K07154					ko00000,ko01000,ko01001,ko02048				1ER2D@1016,1HWVW@117743,4NG6N@976,COG3550@1,COG3550@2	S	Pfam:HipA_N
PG001_8_68			2.7.11.1	ko:K07154					ko00000,ko01000,ko01001,ko02048				1ESH9@1016,1I43U@117743,4NTCR@976,COG3550@1,COG3550@2	S	HipA N-terminal domain
PG001_8_69	topA	GO:0000287,GO:0003674,GO:0003824,GO:0003916,GO:0003917,GO:0005488,GO:0005575,GO:0005618,GO:0005622,GO:0005623,GO:0005737,GO:0005829,GO:0005886,GO:0008150,GO:0009892,GO:0010605,GO:0016020,GO:0016853,GO:0019219,GO:0019222,GO:0030312,GO:0031323,GO:0031324,GO:0032069,GO:0032074,GO:0040007,GO:0043086,GO:0043167,GO:0043169,GO:0044092,GO:0044424,GO:0044444,GO:0044464,GO:0045934,GO:0046872,GO:0048519,GO:…	5.99.1.2	ko:K03168					ko00000,ko01000,ko03032,ko03400				1EQ1T@1016,1HX5E@117743,4NF9S@976,COG0550@1,COG0550@2	L	Releases the supercoiling and torsional tension of DNA, which is introduced during the DNA replication and transcription, by transiently cleaving and rejoining one strand of the DNA duplex. Introduces a single-strand break via transesterification at a target site in duplex DNA. The scissile phosphodiester is attacked by the catalytic tyrosine of the enzyme, resulting in the formation of a DNA-(5'…
PG001_8_70													1HZCD@117743,4NGBJ@976,COG4206@1,COG4206@2	H	TonB-dependent receptor
PG001_8_71													1ERGZ@1016,1I2D3@117743,4NNX7@976,COG1376@1,COG1376@2	S	L,D-transpeptidase catalytic domain
PG001_8_72	hemA	GO:0005575,GO:0005623,GO:0009288,GO:0042597,GO:0042995,GO:0043226,GO:0043228,GO:0044464,GO:0055040	1.2.1.70	ko:K02407,ko:K02492	ko00860,ko01100,ko01110,ko01120,ko02040,map00860,map01100,map01110,map01120,map02040	M00121	R04109	RC00055,RC00149	ko00000,ko00001,ko00002,ko01000,ko02035				1ERF7@1016,1HX42@117743,4NFTY@976,COG0373@1,COG0373@2	H	Catalyzes the NADPH-dependent reduction of glutamyl- tRNA(Glu) to glutamate 1-semialdehyde (GSA)
PG001_8_73													1EQ90@1016,1HWNG@117743,4NEUJ@976,COG1834@1,COG1834@2	E	amidinotransferase
PG001_8_74	hemC	GO:0003674,GO:0003824,GO:0004418,GO:0005575,GO:0005622,GO:0005623,GO:0005737,GO:0005829,GO:0006464,GO:0006725,GO:0006778,GO:0006779,GO:0006782,GO:0006783,GO:0006807,GO:0008150,GO:0008152,GO:0009058,GO:0009987,GO:0016740,GO:0016765,GO:0018065,GO:0018130,GO:0018160,GO:0018193,GO:0018198,GO:0019438,GO:0019538,GO:0033013,GO:0033014,GO:0034641,GO:0036211,GO:0042168,GO:0042440,GO:0043170,GO:0043412,GO:…	2.1.1.107,2.5.1.61,4.2.1.75	ko:K01749,ko:K13542	ko00860,ko01100,ko01110,ko01120,map00860,map01100,map01110,map01120	M00121	R00084,R03165,R03194	RC00003,RC00871,RC01861,RC02317	ko00000,ko00001,ko00002,ko01000			iEC55989_1330.EC55989_4275,iECH74115_1262.ECH74115_5243,iECIAI1_1343.ECIAI1_3991,iECO103_1326.ECO103_4362,iECO111_1330.ECO111_4628,iECO26_1355.ECO26_4784,iECSE_1348.ECSE_4086,iEKO11_1354.EKO11_4554,iHN637.CLJU_RS15760,iPC815.YPO3849	1EQTQ@1016,1HXKZ@117743,4NHH4@976,COG0181@1,COG0181@2	H	Tetrapolymerization of the monopyrrole PBG into the hydroxymethylbilane pre-uroporphyrinogen in several discrete steps
PG001_8_75													1ES28@1016,1I5TY@117743,2CKRR@1,32SCX@2,4NSV3@976
PG001_8_76													1ES01@1016,1I9Q6@117743,4NV6Q@976,COG5378@1,COG5378@2	S	Psort location Cytoplasmic, score 8.96
PG001_8_77													1ESE9@1016,1IF6G@117743,2BPXE@1,32IR3@2,4PEKQ@976
PG001_8_78	gyrB	GO:0000166,GO:0003674,GO:0003676,GO:0003677,GO:0003824,GO:0003916,GO:0003918,GO:0005488,GO:0005524,GO:0005575,GO:0005622,GO:0005623,GO:0005737,GO:0005829,GO:0006139,GO:0006259,GO:0006265,GO:0006351,GO:0006725,GO:0006807,GO:0006996,GO:0007059,GO:0008094,GO:0008144,GO:0008150,GO:0008152,GO:0009058,GO:0009059,GO:0009295,GO:0009330,GO:0009987,GO:0010467,GO:0016043,GO:0016070,GO:0016462,GO:0016787,GO:…	5.99.1.3	ko:K02470					ko00000,ko01000,ko03032,ko03400				1EQ39@1016,1HX0K@117743,4NE0P@976,COG0187@1,COG0187@2	L	A type II topoisomerase that negatively supercoils closed circular double-stranded (ds) DNA in an ATP-dependent manner to modulate DNA topology and maintain chromosomes in an underwound state. Negative supercoiling favors strand separation, and DNA replication, transcription, recombination and repair, all of which involve strand separation. Also able to catalyze the interconversion of other topol…
PG001_9_2	gldD												1ERP6@1016,1I1EE@117743,293VW@1,2ZRB2@2,4NMK7@976	S	gliding motility protein GldD
PG001_9_3	yqeY			ko:K09117					ko00000				1ERT8@1016,1I1X6@117743,4NQFI@976,COG1610@1,COG1610@2	S	YqeY-like protein
PG001_9_4													1EQ4Q@1016,1HZ3X@117743,4NHQ3@976,COG1520@1,COG1520@2	S	Part of the outer membrane protein assembly complex, which is involved in assembly and insertion of beta-barrel proteins into the outer membrane
PG001_9_5	tyrA		1.3.1.12,1.3.1.43	ko:K00210,ko:K00220,ko:K04517	ko00400,ko00401,ko01100,ko01110,ko01130,ko01230,map00400,map00401,map01100,map01110,map01130,map01230	M00025,M00040	R00732,R01728	RC00125	ko00000,ko00001,ko00002,ko01000				1EQ2P@1016,1HWRY@117743,4NEKF@976,COG0287@1,COG0287@2	E	prephenate dehydrogenase
PG001_9_6													1ERCN@1016,1I5X2@117743,4NWZ5@976,COG0075@1,COG0075@2	E	2-aminoethylphosphonate-pyruvate transaminase activity
PG001_9_7	ybbR	GO:0008150,GO:0031279,GO:0031281,GO:0043085,GO:0044093,GO:0045761,GO:0045762,GO:0050790,GO:0051339,GO:0051349,GO:0065007,GO:0065009											1ER5B@1016,1I0BY@117743,4NHJQ@976,COG4856@1,COG4856@2	S	YbbR-like protein
PG001_9_8	coaE	GO:0003674,GO:0003824,GO:0004140,GO:0006139,GO:0006163,GO:0006164,GO:0006725,GO:0006732,GO:0006753,GO:0006793,GO:0006796,GO:0006807,GO:0008150,GO:0008152,GO:0009058,GO:0009108,GO:0009117,GO:0009150,GO:0009152,GO:0009165,GO:0009259,GO:0009260,GO:0009987,GO:0015936,GO:0015937,GO:0016301,GO:0016310,GO:0016740,GO:0016772,GO:0016773,GO:0018130,GO:0019438,GO:0019637,GO:0019693,GO:0033865,GO:0033866,GO:…	2.7.1.24,2.7.7.87	ko:K00859,ko:K07566	ko00770,ko01100,map00770,map01100	M00120	R00130,R10463	RC00002,RC00078,RC00745	ko00000,ko00001,ko00002,ko01000,ko03009,ko03016				1EQA1@1016,1I1XH@117743,4NQKS@976,COG0237@1,COG0237@2	F	Catalyzes the phosphorylation of the 3'-hydroxyl group of dephosphocoenzyme A to form coenzyme A
PG001_9_9	actF												1EQ6G@1016,1HY1X@117743,4NF0R@976,COG4531@1,COG4531@2	P	Psort location CytoplasmicMembrane, score 10.00
PG001_9_10				ko:K02014					ko00000,ko02000	1.B.14			1EQ6H@1016,1HZ23@117743,4NI2R@976,COG4206@1,COG4206@2	H	Putative porin
PG001_9_11				ko:K03305					ko00000	2.A.17			1EQEP@1016,1HWTF@117743,4NE8R@976,COG3104@1,COG3104@2	E	Psort location CytoplasmicMembrane, score 10.00
PG001_9_12													1ES0F@1016,1I47M@117743,4NUZA@976,COG1664@1,COG1664@2	M	Polymer-forming cytoskeletal
PG001_9_13													1ESGD@1016,1I5FB@117743,2DPZU@1,3344T@2,4NWTU@976	S	Putative F0F1-ATPase subunit Ca2+/Mg2+ transporter
PG001_9_14													1ESGW@1016,1IF7X@117743,2AAV7@1,31083@2,4PEN5@976
PG001_9_15													1ESF3@1016,1II79@117743,2E3MC@1,32YJJ@2,4NWQZ@976	S	Protein of unknown function (DUF2752)
PG001_9_16	yqgF	GO:0000966,GO:0000967,GO:0003674,GO:0003824,GO:0004518,GO:0004527,GO:0004529,GO:0004536,GO:0005575,GO:0005622,GO:0005623,GO:0005737,GO:0005829,GO:0006139,GO:0006259,GO:0006364,GO:0006396,GO:0006725,GO:0006807,GO:0008150,GO:0008152,GO:0008296,GO:0008408,GO:0009987,GO:0010467,GO:0016070,GO:0016072,GO:0016787,GO:0016788,GO:0016796,GO:0016895,GO:0022613,GO:0034470,GO:0034471,GO:0034641,GO:0034660,GO:…		ko:K07447					ko00000,ko01000				1ERVI@1016,1I2XJ@117743,4NQ8B@976,COG0816@1,COG0816@2	L	Could be a nuclease involved in processing of the 5'-end of pre-16S rRNA
PG001_9_17	ptrB	GO:0003674,GO:0003824,GO:0004175,GO:0004252,GO:0005575,GO:0005622,GO:0005623,GO:0005737,GO:0006508,GO:0006807,GO:0008150,GO:0008152,GO:0008233,GO:0008236,GO:0016787,GO:0017171,GO:0019538,GO:0043170,GO:0044238,GO:0044424,GO:0044464,GO:0070011,GO:0070012,GO:0071704,GO:0140096,GO:1901564	3.4.21.83	ko:K01354	ko05142,ko05143,map05142,map05143				ko00000,ko00001,ko01000,ko01002				1EQJQ@1016,1HZ57@117743,4NEQS@976,COG1770@1,COG1770@2	E	Psort location Periplasmic, score 9.44
PG001_9_18													1EQH6@1016,1HXFM@117743,4NDU8@976,COG1629@1,COG4771@2	P	TonB-dependent receptor plug domain protein
PG001_9_19													1ETJB@1016,1IKBP@117743,4PMTR@976,COG0521@1,COG0521@2	H	Starch-binding associating with outer membrane
PG001_9_20			3.2.1.4,3.2.1.45	ko:K01179,ko:K01201	ko00500,ko00511,ko00600,ko01100,ko04142,map00500,map00511,map00600,map01100,map04142		R01498,R06200,R11307,R11308	RC00059,RC00451	ko00000,ko00001,ko01000		GH30,GH5,GH9		1ERA0@1016,1IEVC@117743,4P1VN@976,COG3325@1,COG3325@2	G	Putative glycoside hydrolase Family 18, chitinase_18
PG001_9_21													1ERFT@1016,1IEWA@117743,2DPBQ@1,331ER@2,4NWTA@976	S	Domain of unknown function (DUF1735)
PG001_9_22													1ERQT@1016,1IEY3@117743,297TU@1,2ZV0H@2,4P7E5@976	S	Domain of unknown function (DUF1735)
PG001_9_23	ygdQ	GO:0005575,GO:0005623,GO:0005886,GO:0016020,GO:0044464,GO:0071944											1EQ91@1016,1HXRT@117743,4NFFD@976,COG0861@1,COG0861@2	P	Integral membrane protein TerC
PG001_9_24	holB		2.7.7.7	ko:K02341	ko00230,ko00240,ko01100,ko03030,ko03430,ko03440,map00230,map00240,map01100,map03030,map03430,map03440	M00260	R00375,R00376,R00377,R00378	RC02795	ko00000,ko00001,ko00002,ko01000,ko03032,ko03400				1EREX@1016,1HXGT@117743,4NEYF@976,COG0470@1,COG0470@2	L	DNA polymerase III subunit delta'
PG001_9_25	purB	GO:0003674,GO:0003824,GO:0004018,GO:0005575,GO:0005622,GO:0005623,GO:0005737,GO:0005829,GO:0006950,GO:0006974,GO:0008150,GO:0009987,GO:0016829,GO:0016840,GO:0016842,GO:0033554,GO:0044424,GO:0044444,GO:0044464,GO:0050896,GO:0051716	4.3.2.2	ko:K01756	ko00230,ko00250,ko01100,ko01110,ko01130,map00230,map00250,map01100,map01110,map01130	M00048,M00049	R01083,R04559	RC00379,RC00444,RC00445	ko00000,ko00001,ko00002,ko01000			iAF1260.b1131,iBWG_1329.BWG_0979,iE2348C_1286.E2348C_1272,iEC042_1314.EC042_1202,iECABU_c1320.ECABU_c13450,iECDH10B_1368.ECDH10B_1203,iECP_1309.ECP_1126,iECUMN_1333.ECUMN_1375,iETEC_1333.ETEC_1255,iEcHS_1320.EcHS_A1251,iEcolC_1368.EcolC_2472,iJO1366.b1131,iJR904.b1131,iLF82_1304.LF82_1774,iNRG857_1313.NRG857_05460,iY75_1357.Y75_RS05905,ic_1306.c1510	1EQ1E@1016,1HXVA@117743,4NFY8@976,COG0015@1,COG0015@2	F	adenylosuccinate lyase
PG001_9_26													1ERFV@1016,1HYQM@117743,4NF9U@976,COG3087@1,COG3087@2	D	Sporulation and cell division repeat protein
PG001_9_27	ykhA	GO:0003674,GO:0003824,GO:0005575,GO:0005622,GO:0005623,GO:0005737,GO:0005829,GO:0006082,GO:0006139,GO:0006163,GO:0006629,GO:0006631,GO:0006637,GO:0006725,GO:0006732,GO:0006753,GO:0006790,GO:0006793,GO:0006796,GO:0006807,GO:0008150,GO:0008152,GO:0009117,GO:0009150,GO:0009259,GO:0009987,GO:0016289,GO:0016787,GO:0016788,GO:0016790,GO:0019637,GO:0019693,GO:0019752,GO:0032787,GO:0033865,GO:0033875,GO:…	3.1.2.20	ko:K01073					ko00000,ko01000				1ERF3@1016,1HZ1Y@117743,4NERA@976,COG1607@1,COG1607@2	I	thioesterase
PG001_9_28	sirR			ko:K03709					ko00000,ko03000				1EQ4P@1016,1HXI2@117743,4NGUP@976,COG1321@1,COG1321@2	K	Iron dependent repressor DNA binding domain protein
PG001_9_29													1ERGC@1016,1HYEA@117743,28JBH@1,2Z967@2,4NNHF@976	S	Domain of unknown function (DUF4163)
PG001_9_30	cysH	GO:0003674,GO:0003824,GO:0004604,GO:0005575,GO:0005622,GO:0005623,GO:0005737,GO:0008150,GO:0008152,GO:0016491,GO:0016667,GO:0016671,GO:0044424,GO:0044464,GO:0055114	1.7.7.1,1.8.4.10,1.8.4.8,2.7.1.25	ko:K00366,ko:K00390,ko:K00860	ko00230,ko00910,ko00920,ko01100,ko01120,map00230,map00910,map00920,map01100,map01120	M00176,M00531	R00509,R00790,R02021,R04928	RC00002,RC00007,RC00078,RC00176,RC02862	ko00000,ko00001,ko00002,ko01000				1EQZ5@1016,1HYTC@117743,4NGVI@976,COG0175@1,COG0175@2	EH	Reduction of activated sulfate into sulfite
PG001_9_31	sppA	GO:0003674,GO:0003824,GO:0004175,GO:0005575,GO:0005623,GO:0005886,GO:0005887,GO:0006465,GO:0006508,GO:0006518,GO:0006807,GO:0008150,GO:0008152,GO:0008233,GO:0009987,GO:0010467,GO:0016020,GO:0016021,GO:0016485,GO:0016787,GO:0019538,GO:0031224,GO:0031226,GO:0034641,GO:0043170,GO:0043603,GO:0044237,GO:0044238,GO:0044260,GO:0044267,GO:0044425,GO:0044459,GO:0044464,GO:0051604,GO:0070011,GO:0071704,GO:…		ko:K04773					ko00000,ko01000,ko01002				1EQCU@1016,1HWJS@117743,4NES1@976,COG0616@1,COG0616@2	OU	signal peptide peptidase SppA
PG001_9_32													1ESE5@1016,1I52U@117743,2E59P@1,3301Z@2,4NUUS@976
PG001_9_33	spoU		2.1.1.185,2.1.1.208	ko:K03218,ko:K03437,ko:K21514					ko00000,ko01000,ko03009,ko03016				1EQJV@1016,1HXZW@117743,4NEFJ@976,COG0566@1,COG0566@2	H	Belongs to the class IV-like SAM-binding methyltransferase superfamily. RNA methyltransferase TrmH family
PG001_9_34													1ERUX@1016,1I2QK@117743,4NPVN@976,COG2020@1,COG2020@2	O	Isoprenylcysteine carboxyl methyltransferase family protein
PG001_9_35	ydfG		1.1.1.276	ko:K05886					ko00000,ko01000				1EQYR@1016,1HY5P@117743,4NE1R@976,COG4221@1,COG4221@2	S	Belongs to the short-chain dehydrogenases reductases (SDR) family
PG001_9_36	sufD	GO:0006790,GO:0006950,GO:0006979,GO:0008150,GO:0008152,GO:0009987,GO:0016043,GO:0016226,GO:0022607,GO:0031163,GO:0044085,GO:0044237,GO:0050896,GO:0051186,GO:0071840		ko:K07033,ko:K09015					ko00000			iB21_1397.B21_01640,iECBD_1354.ECBD_1964,iECB_1328.ECB_01650,iECD_1391.ECD_01650,iUMNK88_1353.UMNK88_2144	1EQSQ@1016,1HXNA@117743,4NFPG@976,COG0719@1,COG0719@2	O	FeS assembly protein SufD
PG001_9_37	sufC	GO:0005575,GO:0005622,GO:0005623,GO:0005737,GO:0005829,GO:0006790,GO:0008150,GO:0008152,GO:0009314,GO:0009628,GO:0009987,GO:0016043,GO:0016226,GO:0022607,GO:0031163,GO:0044085,GO:0044237,GO:0044424,GO:0044444,GO:0044464,GO:0050896,GO:0051186,GO:0071840		ko:K09013					ko00000,ko02000			iECH74115_1262.ECH74115_2396,iECIAI1_1343.ECIAI1_1734,iECIAI39_1322.ECIAI39_1376,iECSP_1301.ECSP_2249,iECs_1301.ECs2389,iEcSMS35_1347.EcSMS35_1514,iG2583_1286.G2583_2077,iSFV_1184.SFV_1705,iSFxv_1172.SFxv_1919,iSSON_1240.SSON_1474,iS_1188.S1844,iZ_1308.Z2710	1EQKR@1016,1HWTU@117743,4NEMY@976,COG0396@1,COG0396@2	O	FeS assembly ATPase SufC
PG001_9_38			3.4.11.2	ko:K01256	ko00480,ko01100,map00480,map01100		R00899,R04951	RC00096,RC00141	ko00000,ko00001,ko01000,ko01002				1ERK1@1016,1HYBR@117743,4NEXH@976,COG0308@1,COG0308@2	E	Peptidase family M1 domain
PG001_9_39	uspA												1EQQP@1016,1HYE4@117743,4NFZ5@976,COG0589@1,COG0589@2	T	Psort location Cytoplasmic, score 9.97
PG001_9_40													1ERV3@1016,1IMZC@117743,4PNH2@976,COG3677@1,COG3677@2	L	Transposase
PG001_9_41													2CKW4@1,2FV6K@200643,32UUC@2,4ASFZ@815,4NTTW@976
PG001_9_42													1ERW2@1016,1HYYU@117743,4NHKN@976,COG3677@1,COG3677@2	L	SPTR Putative
PG001_9_43													1ERN5@1016,1I489@117743,2DU6K@1,32UWP@2,4NU2B@976	S	Psort location Cytoplasmic, score 8.96
PG001_9_44													1ERN5@1016,1I489@117743,2DU6K@1,32UWP@2,4NU2B@976	S	Psort location Cytoplasmic, score 8.96
PG001_9_46													1ESDI@1016,1IGQ4@117743,4PAH7@976,COG3505@1,COG3505@2	U	Type IV secretory pathway VirD4
PG001_9_47			2.1.1.72	ko:K06223	ko03430,map03430				ko00000,ko00001,ko01000,ko02048,ko03032,ko03400				1ESYV@1016,1I2BU@117743,4NNKG@976,COG0338@1,COG0338@2	H	D12 class N6 adenine-specific DNA methyltransferase
PG001_9_48	yqbD		2.1.1.72	ko:K06223,ko:K15125	ko03430,ko05133,map03430,map05133				ko00000,ko00001,ko00536,ko01000,ko02048,ko03032,ko03400				1ESSK@1016,1I02J@117743,4NFXG@976,COG0338@1,COG0338@2	L	D12 class N6 adenine-specific DNA methyltransferase
PG001_9_49													1ES34@1016,1IF1I@117743,2A3UR@1,30SCR@2,4PEGG@976
PG001_9_50			3.5.1.28	ko:K01447			R04112	RC00064,RC00141	ko00000,ko01000				1ERVD@1016,1IJ39@117743,4NRQX@976,COG3023@1,COG3023@2	V	N-acetylmuramoyl-L-alanine amidase
PG001_9_51													1ET55@1016,1IFJR@117743,2ABR3@1,3117B@2,4PFY9@976
PG001_9_52													1ESAM@1016,1I6IS@117743,2DS2M@1,33E8F@2,4NYCA@976
PG001_9_53													1ES0G@1016,1I33G@117743,4NRFB@976,COG4675@1,COG4675@2	S	tail collar domain protein
PG001_9_54													1ESCQ@1016,1I4H3@117743,2CEDR@1,32RZP@2,4NTW5@976
PG001_9_55													1ERFE@1016,1I0AG@117743,28NF9@1,2ZBHM@2,4NIQ4@976
PG001_9_56													1ESAR@1016,1I6YK@117743,2EIEM@1,33C61@2,4NXHS@976
PG001_9_57													1ES96@1016,1I6G0@117743,2DQJI@1,3379V@2,4NWHW@976
PG001_9_58													1ESFI@1016,1I712@117743,2EN3Z@1,33FS2@2,4NZ2W@976
PG001_9_59													1ET8N@1016,1I613@117743,2EBNY@1,335P5@2,4NV6V@976
PG001_9_60													1ETFZ@1016,1I2YW@117743,4NRSR@976,COG3941@1,COG3941@2	S	tape measure
PG001_9_62													4NG5I@976,COG0827@1,COG0827@2	L	DNA restriction-modification system
PG001_9_63													1ES1W@1016,1I8F0@117743,2AN2Z@1,31D0J@2,4NP8A@976
PG001_9_64													1ES96@1016,1I6G0@117743,2DQJI@1,3379V@2,4NWHW@976
PG001_9_65													1ESGI@1016,1I3UZ@117743,2BZ3Z@1,32R49@2,4NQ5P@976
PG001_9_66	yqaS			ko:K07474					ko00000				1I4TR@117743,4NSU7@976,COG5484@1,COG5484@2
PG001_9_67													1ET56@1016,1IMS4@117743,4PAI5@976,COG5362@1,COG5362@2	S	TIGRFAM Phage
PG001_9_68													1I49P@117743,2DAB9@1,32TV3@2,4NUAJ@976
PG001_9_69													1ESKD@1016,1I3P8@117743,4NWZB@976,COG4387@1,COG4387@2	S	Protein of unknown function (DUF1320)
PG001_9_70	S												1I49B@117743,4NU4Z@976,COG5005@1,COG5005@2	S	Phage virion morphogenesis
PG001_9_71													1ESI0@1016,1IDYT@117743,4NFZV@976,COG4383@1,COG4383@2	S	Protein of unknown function (DUF935)
PG001_9_72													1I3DG@117743,4NRCC@976,COG2369@1,COG2369@2	S	Pfam Phage Mu protein F like protein
PG001_9_73													1ETAP@1016,1IBGV@117743,297P7@1,2ZUW4@2,4P6XI@976
PG001_9_74													1I6HS@117743,2EJ7T@1,33CYZ@2,4NYEU@976
PG001_9_76													1ESIP@1016,1IM4I@117743,2BID8@1,32CJD@2,4PJS1@976
PG001_9_77													1ESUB@1016,1IFDR@117743,2AG1P@1,3165T@2,4P5BM@976
PG001_9_78													1ESQX@1016,1IFCA@117743,2ESS7@1,310BC@2,4PESM@976
PG001_9_80	gam												1IASH@117743,4NRIW@976,COG4396@1,COG4396@2	S	Bacteriophage Mu Gam like protein
PG001_9_81													1ET0Y@1016,1IM6V@117743,2ACEM@1,31204@2,4PGV0@976
PG001_9_82													47WR5@768503,4PAFT@976,COG0467@1,COG0467@2	T	Core component of the KaiABC clock protein complex, which constitutes the main circadian regulator in cyanobacteria. Binds to DNA. The KaiABC complex may act as a promoter-nonspecific transcription regulator that represses transcription, possibly by acting on the state of chromosome compaction
PG001_9_83			3.6.1.3	ko:K07132					ko00000,ko01000				4NJ99@976,COG2842@1,COG2842@2	S	AAA domain
PG001_9_84													2EP38@1,33GQ0@2,4PMYM@976
PG001_9_88													1IBXH@117743,2DF8Y@1,2ZQYM@2,4P8HT@976
PG001_9_89													1ERMS@1016,1HYBJ@117743,4NDUW@976,COG2932@1,COG2932@2	K	Psort location Cytoplasmic, score 8.96
PG001_9_90	rimP	GO:0000028,GO:0005575,GO:0005622,GO:0005623,GO:0005737,GO:0005829,GO:0005886,GO:0006412,GO:0006518,GO:0006807,GO:0006996,GO:0008150,GO:0008152,GO:0009058,GO:0009059,GO:0009987,GO:0010467,GO:0016020,GO:0016043,GO:0019538,GO:0022607,GO:0022613,GO:0022618,GO:0034622,GO:0034641,GO:0034645,GO:0042254,GO:0042255,GO:0042274,GO:0043043,GO:0043170,GO:0043603,GO:0043604,GO:0043933,GO:0044085,GO:0044237,GO:…		ko:K09748					ko00000,ko03009				1ERCR@1016,1I2U1@117743,4NQ32@976,COG0779@1,COG0779@2	J	Required for maturation of 30S ribosomal subunits
PG001_9_91	nusA	GO:0001000,GO:0001121,GO:0001125,GO:0003674,GO:0005488,GO:0005515,GO:0005575,GO:0005622,GO:0005623,GO:0005737,GO:0005829,GO:0006139,GO:0006351,GO:0006353,GO:0006355,GO:0006725,GO:0006807,GO:0008150,GO:0008152,GO:0009058,GO:0009059,GO:0009889,GO:0009987,GO:0010467,GO:0010468,GO:0010556,GO:0016070,GO:0018130,GO:0019219,GO:0019222,GO:0019438,GO:0019899,GO:0019904,GO:0031323,GO:0031326,GO:0031554,GO:…		ko:K02600					ko00000,ko03009,ko03021				1EQWR@1016,1HY37@117743,4NFGA@976,COG0195@1,COG0195@2	K	Participates in both transcription termination and antitermination
PG001_9_92	infB	GO:0005575,GO:0005622,GO:0005623,GO:0005737,GO:0044424,GO:0044464		ko:K02519					ko00000,ko03012,ko03029				1ER1J@1016,1HYR7@117743,4NGP3@976,COG0532@1,COG0532@2	J	One of the essential components for the initiation of protein synthesis. Protects formylmethionyl-tRNA from spontaneous hydrolysis and promotes its binding to the 30S ribosomal subunits. Also involved in the hydrolysis of GTP during the formation of the 70S ribosomal complex
PG001_9_93													2FVX3@200643,4NEEQ@976,COG2207@1,COG2207@2	K	transcriptional regulator
PG001_9_94				ko:K16089					ko00000,ko02000	1.B.14.1,1.B.14.10			2FMXY@200643,4PKFM@976,COG1629@1,COG4771@2	P	TonB-dependent receptor plug domain protein
PG001_10_1													1ERNP@1016,1I1RI@117743,2DBPA@1,2ZA88@2,4NK9C@976	S	Psort location Cytoplasmic, score 8.96
PG001_10_2				ko:K06903					ko00000				1ERRP@1016,1IJ4Z@117743,4NSZN@976,COG3628@1,COG3628@2	S	Gene 25-like lysozyme
PG001_10_3													1EQU9@1016,1I8I0@117743,4NE0Q@976,COG4804@1,COG4804@2	S	Psort location Cytoplasmic, score 8.96
PG001_10_4	emrE	GO:0003674,GO:0005215,GO:0005326,GO:0005488,GO:0005515,GO:0005575,GO:0005623,GO:0005886,GO:0005887,GO:0006805,GO:0006810,GO:0006811,GO:0006812,GO:0006836,GO:0006855,GO:0006950,GO:0006970,GO:0006974,GO:0008150,GO:0008152,GO:0008324,GO:0008519,GO:0009410,GO:0009628,GO:0009987,GO:0015075,GO:0015077,GO:0015078,GO:0015101,GO:0015199,GO:0015220,GO:0015238,GO:0015291,GO:0015297,GO:0015298,GO:0015299,GO:…		ko:K03297					ko00000,ko02000	2.A.7.1			1ES2S@1016,1I3W3@117743,4NS39@976,COG2076@1,COG2076@2	P	Small Multidrug Resistance protein
PG001_10_5													1EQ5M@1016,1IEHC@117743,29UYT@1,30GBT@2,4P193@976
PG001_10_6													1ERXX@1016,1IEZX@117743,2A6X4@1,30VS1@2,4PEF5@976
PG001_10_7				ko:K01990,ko:K13926		M00254			ko00000,ko00002,ko02000	3.A.1			1EQV5@1016,1HY1P@117743,4NFW9@976,COG1131@1,COG1131@2	V	abc transporter (atp-binding protein)
PG001_10_8	ybhF-C			ko:K01990		M00254			ko00000,ko00002,ko02000	3.A.1			1EQI6@1016,1HZ83@117743,4NFW9@976,COG1131@1,COG1131@2	V	abc transporter (atp-binding protein)
PG001_10_9	ybhS			ko:K01992		M00254			ko00000,ko00002,ko02000	3.A.1			1EQCE@1016,1HX8Q@117743,4NDU0@976,COG0842@1,COG0842@2	V	Transporter
PG001_10_10				ko:K01992		M00254			ko00000,ko00002,ko02000	3.A.1			1ERBP@1016,1HYPJ@117743,4NFM0@976,COG0842@1,COG0842@2	V	ABC-2 family transporter protein
PG001_10_11													1ES5J@1016,1I1Z8@117743,29D8R@1,3006P@2,4NNGD@976
PG001_10_12	yqeV	GO:0003674,GO:0003824,GO:0006139,GO:0006396,GO:0006399,GO:0006400,GO:0006725,GO:0006807,GO:0008033,GO:0008150,GO:0008152,GO:0009451,GO:0009987,GO:0010467,GO:0016070,GO:0016740,GO:0016782,GO:0034470,GO:0034641,GO:0034660,GO:0035596,GO:0035598,GO:0035600,GO:0043170,GO:0043412,GO:0044237,GO:0044238,GO:0046483,GO:0050497,GO:0071704,GO:0090304,GO:1901360	2.8.4.5	ko:K18707			R10649	RC00003,RC03221	ko00000,ko01000,ko03016				1EQPX@1016,1HWYI@117743,4NE0R@976,COG0621@1,COG0621@2	H	tRNA methylthiotransferase YqeV
PG001_10_13													1EQTN@1016,1HX8H@117743,4NERW@976,COG3586@1,COG3586@2	L	endonuclease activity
PG001_10_14													1ERNH@1016,1IEXM@117743,2AAPD@1,3101B@2,4PEDD@976
PG001_10_15	yadS												1EQ4N@1016,1HX20@117743,4NEXS@976,COG2860@1,COG2860@2	S	Psort location CytoplasmicMembrane, score 10.00
PG001_10_16	tig			ko:K03545					ko00000				1ER81@1016,1HX7I@117743,4NE99@976,COG0544@1,COG0544@2	O	Trigger factor
PG001_10_17	clpP		3.4.21.92	ko:K01358	ko04112,ko04212,map04112,map04212				ko00000,ko00001,ko01000,ko01002				1ERGH@1016,1HWT0@117743,4NE20@976,COG0740@1,COG0740@2	O	Cleaves peptides in various proteins in a process that requires ATP hydrolysis. Has a chymotrypsin-like activity. Plays a major role in the degradation of misfolded proteins
PG001_10_18	clpX	GO:0000166,GO:0003674,GO:0003824,GO:0004176,GO:0005488,GO:0005524,GO:0006508,GO:0006807,GO:0008144,GO:0008150,GO:0008152,GO:0008233,GO:0009056,GO:0009057,GO:0009987,GO:0016462,GO:0016787,GO:0016817,GO:0016818,GO:0016887,GO:0017076,GO:0017111,GO:0019538,GO:0030163,GO:0030554,GO:0032553,GO:0032555,GO:0032559,GO:0035639,GO:0036094,GO:0042623,GO:0043167,GO:0043168,GO:0043170,GO:0044238,GO:0051301,GO:…		ko:K03544	ko04112,map04112				ko00000,ko00001,ko03110				1EQDH@1016,1HXIP@117743,4NE1B@976,COG1219@1,COG1219@2	O	ATP-dependent specificity component of the Clp protease. It directs the protease to specific substrates. Can perform chaperone functions in the absence of ClpP
PG001_10_19	trxA			ko:K03671	ko04621,ko05418,map04621,map05418				ko00000,ko00001,ko03110				1EQPJ@1016,1IJFF@117743,4PKUE@976,COG3118@1,COG3118@2	O	Thioredoxin
PG001_10_20													1EQMA@1016,1I3WF@117743,28P8J@1,2ZC2G@2,4NTQZ@976
PG001_10_21	trmD	GO:0000287,GO:0001510,GO:0002939,GO:0003674,GO:0003824,GO:0005488,GO:0005515,GO:0005575,GO:0005622,GO:0005623,GO:0005737,GO:0005829,GO:0006139,GO:0006396,GO:0006399,GO:0006400,GO:0006725,GO:0006807,GO:0008033,GO:0008150,GO:0008152,GO:0008168,GO:0008173,GO:0008175,GO:0008757,GO:0009019,GO:0009451,GO:0009987,GO:0010467,GO:0016070,GO:0016423,GO:0016740,GO:0016741,GO:0016772,GO:0016779,GO:0030488,GO:…	2.1.1.228,4.6.1.12	ko:K00554,ko:K01770	ko00900,ko01100,ko01110,ko01130,map00900,map01100,map01110,map01130	M00096	R00597,R05637	RC00002,RC00003,RC00334,RC01440	ko00000,ko00001,ko00002,ko01000,ko03016				1EQP1@1016,1HXFN@117743,4NF2Q@976,COG0336@1,COG0336@2	J	Belongs to the RNA methyltransferase TrmD family
PG001_10_22				ko:K00666					ko00000,ko01000,ko01004				1ER9H@1016,1HZVU@117743,4NFPF@976,COG0318@1,COG0318@2	IQ	amp-binding enzyme
PG001_10_23													1EQ9F@1016,1I189@117743,29CCT@1,2ZZB9@2,4NM9K@976	S	Psort location Cytoplasmic, score 8.96
PG001_10_24													1EQFX@1016,1HYBW@117743,4NFSN@976,COG3081@1,COG3081@2	S	Psort location Cytoplasmic, score 8.96
PG001_10_25	dxs		2.2.1.1	ko:K00615	ko00030,ko00710,ko01051,ko01100,ko01110,ko01120,ko01130,ko01200,ko01230,map00030,map00710,map01051,map01100,map01110,map01120,map01130,map01200,map01230	M00004,M00007,M00165,M00167	R01067,R01641,R01830,R06590	RC00032,RC00226,RC00571,RC01560	ko00000,ko00001,ko00002,ko01000				1ER5A@1016,1HWWI@117743,4NEI8@976,COG3958@1,COG3958@2	G	Transketolase, pyridine binding domain protein
PG001_10_26	rho	GO:0003674,GO:0003676,GO:0003723,GO:0005488,GO:0005515,GO:0005575,GO:0005622,GO:0005623,GO:0005737,GO:0005829,GO:0006139,GO:0006351,GO:0006353,GO:0006725,GO:0006807,GO:0008150,GO:0008152,GO:0009058,GO:0009059,GO:0009987,GO:0010467,GO:0016070,GO:0018130,GO:0019438,GO:0032774,GO:0034641,GO:0034645,GO:0034654,GO:0042802,GO:0043170,GO:0044237,GO:0044238,GO:0044249,GO:0044260,GO:0044271,GO:0044424,GO:…		ko:K02887,ko:K03628	ko03010,ko03018,map03010,map03018	M00178			br01610,ko00000,ko00001,ko00002,ko03011,ko03019,ko03021				1EQYI@1016,1HX0N@117743,4NEFP@976,COG1158@1,COG1158@2	K	Facilitates transcription termination by a mechanism that involves Rho binding to the nascent RNA, activation of Rho's RNA-dependent ATPase activity, and release of the mRNA from the DNA template
PG001_10_27	yfbB												1ER71@1016,1HY0U@117743,4NHA9@976,COG2267@1,COG2267@2	I	Hydrolase, alpha beta domain protein
PG001_10_28	ppiA		5.2.1.8	ko:K01802,ko:K03768					ko00000,ko01000,ko03110				1EQAP@1016,1I0CC@117743,4NMG5@976,COG0652@1,COG0652@2	G	PPIases accelerate the folding of proteins. It catalyzes the cis-trans isomerization of proline imidic peptide bonds in oligopeptides
PG001_10_29	lpxB	GO:0003674,GO:0005488,GO:0005543,GO:0005575,GO:0005622,GO:0005623,GO:0005737,GO:0005829,GO:0005975,GO:0006629,GO:0006643,GO:0006644,GO:0006664,GO:0006793,GO:0006796,GO:0008150,GO:0008152,GO:0008289,GO:0008610,GO:0008654,GO:0009058,GO:0009245,GO:0009247,GO:0009311,GO:0009312,GO:0009987,GO:0016051,GO:0019637,GO:0043167,GO:0043168,GO:0044237,GO:0044238,GO:0044249,GO:0044255,GO:0044424,GO:0044444,GO:…	2.4.1.182	ko:K00748	ko00540,ko01100,map00540,map01100	M00060	R04606	RC00005,RC00059	ko00000,ko00001,ko00002,ko01000,ko01003,ko01005		GT19		1EQIF@1016,1HWRS@117743,4NDW3@976,COG0763@1,COG0763@2	M	Condensation of UDP-2,3-diacylglucosamine and 2,3- diacylglucosamine-1-phosphate to form lipid A disaccharide, a precursor of lipid A, a phosphorylated glycolipid that anchors the lipopolysaccharide to the outer membrane of the cell
PG001_10_30													1ERFG@1016,1HZIN@117743,4NGVJ@976,COG0705@1,COG0705@2	S	Peptidase, S54 family
PG001_10_31			1.11.1.15	ko:K03564					ko00000,ko01000				1ER74@1016,1HWQJ@117743,4NH32@976,COG1225@1,COG1225@2	O	Alkyl hydroperoxide reductase Thiol specific antioxidant Mal allergen
PG001_10_32													1EQUG@1016,1I253@117743,28NWP@1,2ZBUH@2,4NNPT@976
PG001_10_33	pyrC	GO:0003674,GO:0003824,GO:0004038,GO:0005575,GO:0005622,GO:0005623,GO:0005737,GO:0006139,GO:0006144,GO:0006145,GO:0006725,GO:0006807,GO:0008150,GO:0008152,GO:0009056,GO:0009112,GO:0009987,GO:0016787,GO:0016810,GO:0016812,GO:0019439,GO:0034641,GO:0044237,GO:0044238,GO:0044248,GO:0044270,GO:0044281,GO:0044424,GO:0044464,GO:0046113,GO:0046483,GO:0046700,GO:0055086,GO:0071704,GO:0072521,GO:0072523,GO:…	3.5.2.3	ko:K01465	ko00240,ko01100,map00240,map01100	M00051	R01993	RC00632	ko00000,ko00001,ko00002,ko01000				1ER3N@1016,1HZ2V@117743,4NDUZ@976,COG0044@1,COG0044@2	F	Dihydroorotase
PG001_10_34				ko:K06999					ko00000				1EQA9@1016,1HXVK@117743,4NF4I@976,COG0400@1,COG0400@2	S	phospholipase Carboxylesterase
PG001_10_35	kch			ko:K10716					ko00000,ko02000	1.A.1.1,1.A.1.13,1.A.1.17,1.A.1.24,1.A.1.25,1.A.1.6			1EQCI@1016,1HXZR@117743,4NEX1@976,COG2126@1,COG2126@2	J	Transporter, cation channel family protein
PG001_10_36	miaA	GO:0003674,GO:0003824,GO:0006139,GO:0006396,GO:0006399,GO:0006400,GO:0006725,GO:0006807,GO:0008033,GO:0008150,GO:0008152,GO:0009451,GO:0009987,GO:0010467,GO:0016070,GO:0016740,GO:0016765,GO:0034470,GO:0034641,GO:0034660,GO:0043170,GO:0043412,GO:0044237,GO:0044238,GO:0046483,GO:0052381,GO:0071704,GO:0090304,GO:0140098,GO:0140101,GO:1901360	2.5.1.75	ko:K00791	ko00908,ko01100,ko01110,map00908,map01100,map01110		R01122	RC02820	ko00000,ko00001,ko01000,ko01006,ko03016				1EQCZ@1016,1HXKT@117743,4NEAE@976,COG0324@1,COG0324@2	H	Catalyzes the transfer of a dimethylallyl group onto the adenine at position 37 in tRNAs that read codons beginning with uridine, leading to the formation of N6-(dimethylallyl)adenosine (i(6)A)
PG001_10_37			3.6.1.13	ko:K01515	ko00230,map00230		R01054	RC00002	ko00000,ko00001,ko01000				1EQUP@1016,1IJWK@117743,4NR4K@976,COG1051@1,COG1051@2	F	Psort location Cytoplasmic, score 8.96
PG001_10_38	idsA		2.5.1.1,2.5.1.10,2.5.1.29	ko:K13787,ko:K13789	ko00900,ko01100,ko01110,ko01130,map00900,map01100,map01110,map01130	M00364,M00365,M00366	R01658,R02003,R02061	RC00279	ko00000,ko00001,ko00002,ko01000,ko01006				1EQDX@1016,1HWSU@117743,4NEGQ@976,COG0142@1,COG0142@2	H	Belongs to the FPP GGPP synthase family
PG001_10_39				ko:K07003					ko00000				1EQEV@1016,1HYND@117743,4NE0M@976,COG1033@1,COG1033@2	S	Psort location CytoplasmicMembrane, score 10.00
PG001_10_40	ndh		1.6.99.3	ko:K03885	ko00190,map00190				ko00000,ko00001,ko01000				1EQ2A@1016,1HXM8@117743,4NE0H@976,COG1252@1,COG1252@2	C	K03885 NADH dehydrogenase
PG001_10_41	mutA	GO:0005575,GO:0005618,GO:0005622,GO:0005623,GO:0005737,GO:0005829,GO:0005886,GO:0006082,GO:0006629,GO:0006631,GO:0008150,GO:0008152,GO:0009987,GO:0016020,GO:0016999,GO:0017144,GO:0019541,GO:0019678,GO:0019752,GO:0030312,GO:0032787,GO:0043436,GO:0044237,GO:0044238,GO:0044255,GO:0044281,GO:0044424,GO:0044444,GO:0044464,GO:0046459,GO:0071704,GO:0071944	2.7.7.7,5.4.99.2,5.4.99.63	ko:K01847,ko:K03763,ko:K14447	ko00230,ko00240,ko00280,ko00630,ko00640,ko00720,ko01100,ko01120,ko01200,ko03030,ko03430,ko03440,map00230,map00240,map00280,map00630,map00640,map00720,map01100,map01120,map01200,map03030,map03430,map03440	M00260,M00373,M00376,M00741	R00375,R00376,R00377,R00378,R00833,R09292	RC00395,RC02795,RC02835	ko00000,ko00001,ko00002,ko01000,ko03032,ko03400				1EQHG@1016,1HXB9@117743,4NDVE@976,COG1884@1,COG1884@2	I	Methylmalonyl-CoA mutase
PG001_10_42													1ES4V@1016,1IF26@117743,2A3V4@1,30SD5@2,4PEGZ@976
PG001_10_43	plpD			ko:K07001					ko00000				1EQS9@1016,1HWZP@117743,4NDXY@976,COG1752@1,COG1752@2,COG4775@1,COG4775@2	M	Phospholipase, patatin family
PG001_10_44	pepD	GO:0003674,GO:0003824,GO:0005488,GO:0005575,GO:0005622,GO:0005623,GO:0005737,GO:0005829,GO:0006508,GO:0006518,GO:0006807,GO:0008150,GO:0008152,GO:0008233,GO:0008235,GO:0008237,GO:0008238,GO:0008270,GO:0009056,GO:0009987,GO:0016787,GO:0016805,GO:0019538,GO:0034641,GO:0043167,GO:0043169,GO:0043170,GO:0043171,GO:0043603,GO:0044237,GO:0044238,GO:0044248,GO:0044424,GO:0044444,GO:0044464,GO:0046872,GO:…		ko:K01270	ko00480,ko01100,map00480,map01100		R00899,R04951	RC00096,RC00141	ko00000,ko00001,ko01000,ko01002			iPC815.YPO3230,iSBO_1134.SBO_0243	1EQGW@1016,1HWUA@117743,4NG8I@976,COG2195@1,COG2195@2	E	Xaa-His dipeptidase
PG001_10_45	mdtC			ko:K03296					ko00000	2.A.6.2			1EQGJ@1016,1HX2H@117743,4NDZG@976,COG0841@1,COG0841@2	V	Belongs to the resistance-nodulation-cell division (RND) (TC 2.A.6) family
PG001_10_46													1ER98@1016,1I019@117743,28ICV@1,2Z8F4@2,4NEKU@976	S	Protein of unknown function (DUF4230)
PG001_10_47													1I5I7@117743,4NRY6@976,COG1598@1,COG1598@2	S	PFAM Uncharacterised protein family UPF0150
PG001_10_48	crcB	GO:0003674,GO:0005215,GO:0005575,GO:0005623,GO:0005886,GO:0005887,GO:0006810,GO:0006811,GO:0006820,GO:0008150,GO:0008509,GO:0015075,GO:0015103,GO:0015318,GO:0015698,GO:0016020,GO:0016021,GO:0022857,GO:0031224,GO:0031226,GO:0034220,GO:0044425,GO:0044459,GO:0044464,GO:0051179,GO:0051234,GO:0055085,GO:0071944,GO:0098656,GO:0098660,GO:0098661,GO:1903424,GO:1903425		ko:K06199					ko00000,ko02000	1.A.43.1,1.A.43.2,1.A.43.3			1ES3D@1016,1I4DC@117743,4NV3N@976,COG0239@1,COG0239@2	D	Important for reducing fluoride concentration in the cell, thus reducing its toxicity
PG001_10_49													1ERGS@1016,1HY9W@117743,4P4MW@976,COG1629@1,COG1629@2	P	TonB-dependent receptor
PG001_10_50													1ES6A@1016,1IF2Q@117743,2EQ00@1,33HKH@2,4P85H@976	S	Psort location Cytoplasmic, score 8.96
PG001_10_51			3.6.1.55	ko:K03574					ko00000,ko01000,ko03400				1ER51@1016,1HZFF@117743,4NS9I@976,COG1051@1,COG1051@2	F	Hydrolase, NUDIX family
PG001_10_52	pyrE		2.4.2.10,4.1.1.23	ko:K00762,ko:K01591,ko:K13421	ko00240,ko00983,ko01100,map00240,map00983,map01100	M00051	R00965,R01870,R08231	RC00063,RC00409,RC00611	ko00000,ko00001,ko00002,ko01000			iYO844.BSU15560	1EQNR@1016,1HXXU@117743,4NEF8@976,COG0461@1,COG0461@2	F	Catalyzes the transfer of a ribosyl phosphate group from 5-phosphoribose 1-diphosphate to orotate, leading to the formation of orotidine monophosphate (OMP)
PG001_10_53													1EQ1Z@1016,1I5S9@117743,4NRSC@976,COG3076@1,COG3076@2	S	TIGR01619 family
PG001_10_54													1ERTZ@1016,1I307@117743,4NQ8H@976,COG3427@1,COG3427@2	S	Orotate phosphoribosyltransferase
PG001_10_55	aroC	GO:0000166,GO:0003674,GO:0003824,GO:0004107,GO:0005488,GO:0005575,GO:0005622,GO:0005623,GO:0005737,GO:0005829,GO:0006082,GO:0006520,GO:0006725,GO:0006807,GO:0008150,GO:0008152,GO:0008652,GO:0009058,GO:0009072,GO:0009073,GO:0009423,GO:0009987,GO:0010181,GO:0016053,GO:0016829,GO:0016835,GO:0016838,GO:0019438,GO:0019752,GO:0032553,GO:0036094,GO:0043167,GO:0043168,GO:0043436,GO:0043648,GO:0043650,GO:…	4.2.3.5	ko:K01736	ko00400,ko01100,ko01110,ko01130,ko01230,map00400,map01100,map01110,map01130,map01230	M00022	R01714	RC00586	ko00000,ko00001,ko00002,ko01000			iIT341.HP0663,iJN678.aroC	1ER9N@1016,1HYC0@117743,4NDXJ@976,COG0082@1,COG0082@2	E	Catalyzes the anti-1,4-elimination of the C-3 phosphate and the C-6 proR hydrogen from 5-enolpyruvylshikimate-3-phosphate (EPSP) to yield chorismate, which is the branch point compound that serves as the starting substrate for the three terminal pathways of aromatic amino acid biosynthesis. This reaction introduces a second double bond into the aromatic ring system
PG001_10_56													1ES1Q@1016,1IF18@117743,2914G@1,2ZNRV@2,4PEG4@976
PG001_10_57		GO:0003674,GO:0005215,GO:0005575,GO:0005623,GO:0005886,GO:0005887,GO:0006810,GO:0008150,GO:0016020,GO:0016021,GO:0031224,GO:0031226,GO:0044425,GO:0044459,GO:0044464,GO:0051179,GO:0051234,GO:0055085,GO:0071944											1ER1H@1016,1HYDA@117743,4NFHZ@976,COG0628@1,COG0628@2	S	Pfam:UPF0118
PG001_10_58													1ERGX@1016,1II8W@117743,2C180@1,33STV@2,4P0JS@976	S	Psort location Cytoplasmic, score 8.96
PG001_10_59	lpdA	GO:0005575,GO:0005622,GO:0005623,GO:0005737,GO:0044424,GO:0044464	1.8.1.4	ko:K00382	ko00010,ko00020,ko00260,ko00280,ko00620,ko00630,ko00640,ko01100,ko01110,ko01120,ko01130,ko01200,map00010,map00020,map00260,map00280,map00620,map00630,map00640,map01100,map01110,map01120,map01130,map01200	M00009,M00011,M00036,M00307,M00532	R00209,R01221,R01698,R03815,R07618,R08549	RC00004,RC00022,RC00583,RC02742,RC02833,RC02834	br01601,ko00000,ko00001,ko00002,ko01000,ko04147				1ERAS@1016,1HWVS@117743,4NDVC@976,COG1249@1,COG1249@2	C	Dihydrolipoyl dehydrogenase
PG001_10_60	bioA	GO:0003674,GO:0003824,GO:0004015,GO:0005488,GO:0006082,GO:0006732,GO:0006766,GO:0006767,GO:0006768,GO:0006790,GO:0006807,GO:0008144,GO:0008150,GO:0008152,GO:0008483,GO:0009058,GO:0009102,GO:0009108,GO:0009110,GO:0009987,GO:0016053,GO:0016740,GO:0016769,GO:0017144,GO:0018130,GO:0019752,GO:0019842,GO:0030170,GO:0032787,GO:0034641,GO:0036094,GO:0042364,GO:0043167,GO:0043168,GO:0043436,GO:0043603,GO:…	2.6.1.62	ko:K00833	ko00780,ko01100,map00780,map01100	M00123,M00573,M00577	R03231	RC00006,RC00887	ko00000,ko00001,ko00002,ko01000,ko01007			iIT341.HP0976,iUTI89_1310.UTI89_C0772,iZ_1308.Z0993	1EQVD@1016,1HX8M@117743,4NEJN@976,COG0161@1,COG0161@2	H	Belongs to the class-III pyridoxal-phosphate-dependent aminotransferase family
PG001_10_61	nth		4.2.99.18	ko:K10773	ko03410,map03410				ko00000,ko00001,ko01000,ko03400				1EQRD@1016,1HX6E@117743,4NFF3@976,COG0177@1,COG0177@2	L	DNA repair enzyme that has both DNA N-glycosylase activity and AP-lyase activity. The DNA N-glycosylase activity releases various damaged pyrimidines from DNA by cleaving the N- glycosidic bond, leaving an AP (apurinic apyrimidinic) site. The AP-lyase activity cleaves the phosphodiester bond 3' to the AP site by a beta-elimination, leaving a 3'-terminal unsaturated sugar and a product with a term…
PG001_10_62													1EQTG@1016,1HZGV@117743,4NF23@976,COG0845@1,COG0845@2	M	Belongs to the membrane fusion protein (MFP) (TC 8.A.1) family
PG001_10_63	fjo14			ko:K22205					ko00000,ko01000				1ERS2@1016,1HX11@117743,4NG9Y@976,COG1912@1,COG1912@2	S	S-adenosyl-l-methionine hydroxide adenosyltransferase
PG001_10_64	nrdA		1.17.4.1	ko:K00525	ko00230,ko00240,ko01100,map00230,map00240,map01100	M00053	R02017,R02018,R02019,R02024	RC00613	ko00000,ko00001,ko00002,ko01000,ko03400				1ER1R@1016,1HXHB@117743,4NEHQ@976,COG0209@1,COG0209@2	F	Ribonucleoside-diphosphate reductase, alpha chain
PG001_10_65			3.2.1.51	ko:K15923	ko00511,map00511				ko00000,ko00001,ko01000		GH95		1EQ8D@1016,1HXGZ@117743,4NEWW@976,COG1554@1,COG1554@2	G	Glycosyl hydrolase family 65, N-terminal domain
PG001_10_66													1ER78@1016,1I01R@117743,4NIFH@976,COG4768@1,COG4768@2	S	protein containing a divergent version of the methyl-accepting chemotaxis-like domain
PG001_10_67	lrgA	GO:0000270,GO:0003674,GO:0005215,GO:0005575,GO:0005623,GO:0005886,GO:0006022,GO:0006026,GO:0006027,GO:0006807,GO:0006810,GO:0008104,GO:0008150,GO:0008152,GO:0008565,GO:0009056,GO:0009057,GO:0009253,GO:0015031,GO:0015833,GO:0016020,GO:0030203,GO:0033036,GO:0042886,GO:0043170,GO:0044464,GO:0045184,GO:0051179,GO:0051234,GO:0071702,GO:0071704,GO:0071705,GO:0071944,GO:1901135,GO:1901136,GO:1901564,GO:…		ko:K05338,ko:K06518	ko02020,map02020				ko00000,ko00001,ko02000	1.E.14.1,1.E.14.2			1ES31@1016,1I5P6@117743,4NSK1@976,COG1380@1,COG1380@2	S	LrgA family
PG001_10_68	lrgB												1ER6J@1016,1I1G7@117743,4NM6T@976,COG1346@1,COG1346@2	M	anti-holin factor controlling activity of murein hydrolases
PG001_10_69													1EQXA@1016,1I1C4@117743,2C852@1,32YB2@2,4NM63@976	S	Domain of unknown function (DUF4136)
PG001_10_70													1ERZ0@1016,1I5M2@117743,4NUTQ@976,COG2608@1,COG2608@2	P	Heavy metal-associated domain protein
PG001_10_71				ko:K16089					ko00000,ko02000	1.B.14.1,1.B.14.10			1EQ0Y@1016,1IIH0@117743,4NE7A@976,COG1629@1,COG4771@2	M	TonB-dependent receptor
PG001_10_72													1ES1R@1016,1IEEG@117743,2EENT@1,338GM@2,4NV31@976
PG001_10_73													1ES41@1016,1I278@117743,2AVDM@1,31M58@2,4NUN6@976	S	Psort location CytoplasmicMembrane, score 10.00
PG001_10_74													1EQDW@1016,1HY56@117743,4NG9F@976,COG1284@1,COG1284@2	S	Uncharacterized protein conserved in bacteria (DUF2179)
PG001_10_75	aspB	GO:0003674,GO:0003824,GO:0008483,GO:0016740,GO:0016769,GO:0047297	2.6.1.1,2.6.1.14	ko:K00812,ko:K22457	ko00220,ko00250,ko00270,ko00330,ko00350,ko00360,ko00400,ko00401,ko00950,ko00960,ko01100,ko01110,ko01130,ko01210,ko01230,map00220,map00250,map00270,map00330,map00350,map00360,map00400,map00401,map00950,map00960,map01100,map01110,map01130,map01210,map01230		R00355,R00694,R00734,R00896,R01346,R02433,R02619,R05052	RC00006,RC00025	ko00000,ko00001,ko01000,ko01007			iHN637.CLJU_RS06550	1EQZK@1016,1HYA7@117743,4NENS@976,COG0436@1,COG0436@2	E	Aminotransferase
PG001_10_76													1ER1C@1016,1HYNG@117743,4NF5T@976,COG2866@1,COG2866@2	E	Carboxypeptidase
PG001_10_77	pncA	GO:0003674,GO:0003824,GO:0005488,GO:0005506,GO:0005575,GO:0005622,GO:0005623,GO:0005737,GO:0006139,GO:0006725,GO:0006732,GO:0006733,GO:0006753,GO:0006766,GO:0006767,GO:0006769,GO:0006793,GO:0006796,GO:0006807,GO:0008150,GO:0008152,GO:0008198,GO:0008936,GO:0009058,GO:0009108,GO:0009117,GO:0009165,GO:0009820,GO:0009987,GO:0016787,GO:0016810,GO:0016811,GO:0017144,GO:0018130,GO:0019362,GO:0019363,GO:…	2.7.11.1,3.5.1.19	ko:K08281,ko:K12132	ko00760,ko01100,map00760,map01100		R01268	RC00100	ko00000,ko00001,ko01000,ko01001			iE2348C_1286.E2348C_1895,iECs_1301.ECs2475,iZ_1308.Z2802	1ERGU@1016,1HZKC@117743,4NKPP@976,COG1335@1,COG1335@2	Q	Isochorismatase family
PG001_10_78	yrrM		2.1.1.104	ko:K00588	ko00360,ko00940,ko00941,ko00945,ko01100,ko01110,map00360,map00940,map00941,map00945,map01100,map01110	M00039,M00350	R01942,R06578	RC00003,RC00392	ko00000,ko00001,ko00002,ko01000				1EQX4@1016,1HYQJ@117743,4NH42@976,COG4122@1,COG4122@2	S	O-methyltransferase
PG001_10_79	fsr	GO:0005575,GO:0005623,GO:0005886,GO:0006950,GO:0006974,GO:0008150,GO:0009987,GO:0016020,GO:0033554,GO:0042221,GO:0044464,GO:0046677,GO:0050896,GO:0051716,GO:0071944		ko:K08223					ko00000,ko02000	2.A.1.35			1ERFA@1016,1IG96@117743,4PKPF@976,COG2223@1,COG2223@2	P	Psort location CytoplasmicMembrane, score 10.00
PG001_10_80	speB	GO:0003674,GO:0003824,GO:0005575,GO:0005622,GO:0005623,GO:0005737,GO:0006576,GO:0006595,GO:0006596,GO:0006807,GO:0008150,GO:0008152,GO:0008216,GO:0008295,GO:0009058,GO:0009308,GO:0009309,GO:0009987,GO:0016787,GO:0016810,GO:0016813,GO:0034641,GO:0042401,GO:0044106,GO:0044237,GO:0044249,GO:0044271,GO:0044424,GO:0044464,GO:0071704,GO:0097164,GO:1901564,GO:1901566,GO:1901576	3.5.3.11	ko:K01480	ko00330,ko01100,map00330,map01100	M00133	R01157	RC00024,RC00329	ko00000,ko00001,ko00002,ko01000				1ERQU@1016,1HYIB@117743,4NE01@976,COG0010@1,COG0010@2	E	Belongs to the arginase family
PG001_11_1				ko:K16089					ko00000,ko02000	1.B.14.1,1.B.14.10			2FMXY@200643,4PKFM@976,COG1629@1,COG4771@2	P	TonB-dependent receptor plug domain protein
PG001_11_2													2FQ2N@200643,4NI6E@976,COG3391@1,COG3391@2	S	amine dehydrogenase activity
PG001_11_3				ko:K06872					ko00000				1ERWS@1016,1I3UD@117743,4NF4P@976,COG1512@1,COG1512@2	S	Pfam:TPM
PG001_11_4													1EQGD@1016,1HZGA@117743,4NI3K@976,COG3279@1,COG3279@2	K	LytTr DNA-binding
PG001_11_5													1ESEF@1016,1I503@117743,2E4WC@1,32ZQG@2,4NUNE@976	S	Psort location CytoplasmicMembrane, score
PG001_11_6	gapN	GO:0003674,GO:0003824,GO:0008150,GO:0008152,GO:0016491,GO:0016620,GO:0016903,GO:0043891,GO:0047100,GO:0055114	1.2.1.9	ko:K00131	ko00010,ko00030,ko01100,ko01120,ko01200,map00010,map00030,map01100,map01120,map01200	M00308,M00633	R01058	RC00242	ko00000,ko00001,ko00002,ko01000				1EQZB@1016,1HYQ7@117743,4NEQ2@976,COG1012@1,COG1012@2	C	Dehydrogenase
PG001_11_7			3.6.3.8	ko:K01537,ko:K12955					ko00000,ko01000	3.A.3.2,3.A.3.24			1EQ2S@1016,1HY67@117743,4NERM@976,COG0474@1,COG0474@2	P	K01537 Ca2 -transporting ATPase
PG001_11_9	tdk	GO:0003674,GO:0003824,GO:0004797,GO:0005488,GO:0005515,GO:0005575,GO:0005622,GO:0005623,GO:0005737,GO:0005829,GO:0006139,GO:0006213,GO:0006259,GO:0006725,GO:0006753,GO:0006793,GO:0006796,GO:0006807,GO:0008150,GO:0008152,GO:0009058,GO:0009116,GO:0009117,GO:0009120,GO:0009123,GO:0009124,GO:0009157,GO:0009162,GO:0009165,GO:0009987,GO:0016301,GO:0016310,GO:0016740,GO:0016772,GO:0018130,GO:0019136,GO:…	2.7.1.21	ko:K00857	ko00240,ko00983,ko01100,map00240,map00983,map01100		R01567,R02099,R08233	RC00002,RC00017	ko00000,ko00001,ko01000			iLJ478.TM0401	1EQ86@1016,1HY1G@117743,4NE5R@976,COG1435@1,COG1435@2	F	thymidine kinase
PG001_11_10	ydiY			ko:K07283					ko00000				1EQ95@1016,1HY5S@117743,4NGB2@976,COG3137@1,COG3137@2	M	Protein of unknown function (DUF3078)
PG001_11_11	dxs	GO:0000287,GO:0003674,GO:0003824,GO:0005488,GO:0005575,GO:0005622,GO:0005623,GO:0005737,GO:0005829,GO:0006081,GO:0006082,GO:0006090,GO:0006629,GO:0006644,GO:0006720,GO:0006725,GO:0006732,GO:0006733,GO:0006743,GO:0006744,GO:0006766,GO:0006767,GO:0006772,GO:0006790,GO:0006793,GO:0006796,GO:0006807,GO:0008144,GO:0008150,GO:0008152,GO:0008299,GO:0008610,GO:0008614,GO:0008615,GO:0008654,GO:0008661,GO:…	2.2.1.7	ko:K01662	ko00730,ko00900,ko01100,ko01110,ko01130,map00730,map00900,map01100,map01110,map01130	M00096	R05636	RC00032	ko00000,ko00001,ko00002,ko01000			iEcSMS35_1347.EcSMS35_0456,iJN746.PP_0527	1EQ2C@1016,1HYDB@117743,4NDY5@976,COG1154@1,COG1154@2	H	Catalyzes the acyloin condensation reaction between C atoms 2 and 3 of pyruvate and glyceraldehyde 3-phosphate to yield 1-deoxy-D-xylulose-5-phosphate (DXP)
PG001_11_12				ko:K08973					ko00000				1ER4H@1016,1HX86@117743,4NEWG@976,COG1981@1,COG1981@2	S	Psort location CytoplasmicMembrane, score 10.00
PG001_11_13	hemH	GO:0003674,GO:0003824,GO:0004325,GO:0006725,GO:0006778,GO:0006779,GO:0006783,GO:0006807,GO:0008150,GO:0008152,GO:0009058,GO:0009987,GO:0016829,GO:0018130,GO:0019438,GO:0033013,GO:0033014,GO:0034641,GO:0042168,GO:0042440,GO:0044237,GO:0044249,GO:0044271,GO:0046148,GO:0046483,GO:0051186,GO:0051188,GO:0071704,GO:1901360,GO:1901362,GO:1901564,GO:1901566,GO:1901576	4.99.1.1,4.99.1.9	ko:K01772	ko00860,ko01100,ko01110,map00860,map01100,map01110	M00121	R00310,R11329	RC01012	ko00000,ko00001,ko00002,ko01000				1EQUF@1016,1HXUV@117743,4NE83@976,COG0276@1,COG0276@2	H	Belongs to the ferrochelatase family
PG001_11_14	ftsW			ko:K03588	ko04112,map04112				ko00000,ko00001,ko02000,ko03036	2.A.103.1			1EQR3@1016,1HWQM@117743,4NFIM@976,COG0772@1,COG0772@2	D	Belongs to the SEDS family
PG001_11_15	murD		6.3.2.9	ko:K01925	ko00471,ko00550,ko01100,map00471,map00550,map01100		R02783	RC00064,RC00141	ko00000,ko00001,ko01000,ko01011				1EQPW@1016,1HX80@117743,4NEFF@976,COG0771@1,COG0771@2	M	Cell wall formation. Catalyzes the addition of glutamate to the nucleotide precursor UDP-N-acetylmuramoyl-L-alanine (UMA)
PG001_11_16													1EQWJ@1016,1I0R3@117743,4NDZQ@976,COG2911@1,COG2911@2,COG3291@1,COG3291@2,COG4932@1,COG4932@2	M	C-terminal domain of CHU protein family
PG001_11_17	ric			ko:K07322					ko00000				1EQQF@1016,1HXS5@117743,4NE9M@976,COG2846@1,COG2846@2	C	Di-iron-containing protein involved in the repair of iron-sulfur clusters
PG001_11_18	rlmL	GO:0000154,GO:0001510,GO:0003674,GO:0003824,GO:0005575,GO:0005622,GO:0005623,GO:0005737,GO:0005829,GO:0006139,GO:0006364,GO:0006396,GO:0006399,GO:0006400,GO:0006725,GO:0006807,GO:0008033,GO:0008150,GO:0008152,GO:0008168,GO:0008170,GO:0008173,GO:0008175,GO:0008649,GO:0008757,GO:0008990,GO:0009451,GO:0009987,GO:0010467,GO:0016070,GO:0016072,GO:0016423,GO:0016435,GO:0016740,GO:0016741,GO:0022613,GO:…	2.1.1.173,2.1.1.264	ko:K07444,ko:K12297			R07234	RC00003	ko00000,ko01000,ko03009				1EQY4@1016,1HZBE@117743,4NFJM@976,COG0116@1,COG0116@2	L	Belongs to the methyltransferase superfamily
PG001_11_19	sbcD	GO:0000014,GO:0003674,GO:0003824,GO:0004518,GO:0004519,GO:0004520,GO:0004527,GO:0004529,GO:0004536,GO:0006139,GO:0006259,GO:0006281,GO:0006725,GO:0006807,GO:0006950,GO:0006974,GO:0008150,GO:0008152,GO:0009987,GO:0016787,GO:0016788,GO:0033554,GO:0034641,GO:0043170,GO:0044237,GO:0044238,GO:0044260,GO:0046483,GO:0050896,GO:0051716,GO:0071704,GO:0090304,GO:0090305,GO:0140097,GO:1901360,GO:1990238		ko:K03547					ko00000,ko03400				1ERMI@1016,1HYF2@117743,4NEET@976,COG0420@1,COG0420@2	L	SbcCD cleaves DNA hairpin structures. These structures can inhibit DNA replication and are intermediates in certain DNA recombination reactions. The complex acts as a 3'- 5' double strand exonuclease that can open hairpins. It also has a 5' single-strand endonuclease activity
PG001_11_20													1ET69@1016,1IFKJ@117743,2AB2S@1,310GJ@2,4PF03@976
PG001_11_21	cyaA	GO:0003674,GO:0003824,GO:0016462,GO:0016787,GO:0016817,GO:0016818,GO:0016887,GO:0017111,GO:0050355	4.6.1.1	ko:K01768	ko00230,ko02025,ko04113,ko04213,map00230,map02025,map04113,map04213	M00695	R00089,R00434	RC00295	ko00000,ko00001,ko00002,ko01000				1ERW7@1016,1I1YE@117743,4NNGE@976,COG2954@1,COG2954@2	S	Adenylate cyclase
PG001_11_22													1ETA3@1016,1IFPG@117743,2AB4I@1,310IJ@2,4PF2V@976
PG001_11_23													1ESPA@1016,1IKJT@117743,4PPEN@976,COG0454@1,COG0456@2	K	Psort location Cytoplasmic, score 8.96
PG001_11_24	valS	GO:0003674,GO:0003824,GO:0004812,GO:0004832,GO:0006082,GO:0006139,GO:0006399,GO:0006412,GO:0006418,GO:0006438,GO:0006518,GO:0006520,GO:0006725,GO:0006807,GO:0008150,GO:0008152,GO:0009058,GO:0009059,GO:0009987,GO:0010467,GO:0016070,GO:0016874,GO:0016875,GO:0019538,GO:0019752,GO:0034641,GO:0034645,GO:0034660,GO:0043038,GO:0043039,GO:0043043,GO:0043170,GO:0043436,GO:0043603,GO:0043604,GO:0044237,GO:…	6.1.1.9	ko:K01873	ko00970,map00970	M00359,M00360	R03665	RC00055,RC00523	ko00000,ko00001,ko00002,ko01000,ko01007,ko03016			iLJ478.TM1817	1EQTH@1016,1HYA4@117743,4NETB@976,COG0525@1,COG0525@2	J	amino acids such as threonine, to avoid such errors, it has a posttransfer editing activity that hydrolyzes mischarged Thr-tRNA(Val) in a tRNA-dependent manner
PG001_11_25	dapD	GO:0003674,GO:0003824,GO:0005575,GO:0005622,GO:0005623,GO:0005737,GO:0005829,GO:0006082,GO:0006520,GO:0006553,GO:0006807,GO:0008150,GO:0008152,GO:0008652,GO:0008666,GO:0009058,GO:0009066,GO:0009067,GO:0009085,GO:0009987,GO:0016053,GO:0016410,GO:0016740,GO:0016746,GO:0016747,GO:0016748,GO:0016749,GO:0019752,GO:0019877,GO:0043436,GO:0043648,GO:0043650,GO:0044237,GO:0044238,GO:0044249,GO:0044281,GO:…	2.3.1.117,2.3.1.89	ko:K00674,ko:K05822	ko00300,ko01100,ko01110,ko01120,ko01230,map00300,map01100,map01110,map01120,map01230	M00016,M00525	R04364,R04365	RC00004,RC01136	ko00000,ko00001,ko00002,ko01000			iSbBS512_1146.SbBS512_E0158,iYO844.BSU14180	1ER03@1016,1HWTI@117743,4NEWD@976,COG2171@1,COG2171@2	E	Belongs to the transferase hexapeptide repeat family
PG001_11_26	holA		2.7.7.7	ko:K02340	ko00230,ko00240,ko01100,ko03030,ko03430,ko03440,map00230,map00240,map01100,map03030,map03430,map03440	M00260	R00375,R00376,R00377,R00378	RC02795	ko00000,ko00001,ko00002,ko01000,ko03032,ko03400				1ER8Y@1016,1HXIE@117743,4NEIB@976,COG1466@1,COG1466@2	L	DNA polymerase III
PG001_11_27	CP_0160												1ERTS@1016,1I22N@117743,4NNKI@976,COG4096@1,COG4096@2	V	Type I restriction enzyme HsdR protein
PG001_11_28	wbbL_2			ko:K07011					ko00000				1EQAD@1016,1HXBB@117743,4NFP0@976,COG1216@1,COG1216@2	M	Glycosyltransferase, group 2 family protein
PG001_11_29													1ERYV@1016,1I4HK@117743,2CGD6@1,32S3P@2,4NTYK@976	S	Protein of unknown function (DUF3829)
PG001_11_30				ko:K02003		M00258			ko00000,ko00002,ko02000	3.A.1			1I35R@117743,4NPME@976,COG1136@1,COG1136@2,COG4637@1,COG4637@2	V	AAA ATPase domain
PG001_11_31													1I6YY@117743,28IEA@1,2Z8GC@2,4NYCU@976	S	Protein of unknown function (DUF4435)
PG001_11_32	rpoC	GO:0000428,GO:0005575,GO:0005622,GO:0005623,GO:0030880,GO:0032991,GO:0044424,GO:0044464,GO:0061695,GO:1902494,GO:1990234	2.7.7.6	ko:K03046	ko00230,ko00240,ko01100,ko03020,map00230,map00240,map01100,map03020	M00183	R00435,R00441,R00442,R00443	RC02795	br01611,ko00000,ko00001,ko00002,ko01000,ko03021,ko03400				1EQ26@1016,1HYVS@117743,4NEMW@976,COG0086@1,COG0086@2	K	DNA-dependent RNA polymerase catalyzes the transcription of DNA into RNA using the four ribonucleoside triphosphates as substrates
PG001_11_33			2.7.11.1,4.6.1.1	ko:K01768,ko:K12132	ko00230,ko02025,ko04113,ko04213,map00230,map02025,map04113,map04213	M00695	R00089,R00434	RC00295	ko00000,ko00001,ko00002,ko01000,ko01001				1ES1C@1016,1I323@117743,4NSNP@976,COG4191@1,COG4191@2	T	Protein of unknown function (DUF3467)
PG001_11_34	ohpC		3.7.1.14	ko:K05714	ko00360,ko01120,ko01220,map00360,map01120,map01220	M00545	R02603,R06789	RC00752,RC00753,RC01337	br01602,ko00000,ko00001,ko00002,ko01000				1EQ42@1016,1HXD3@117743,4NF80@976,COG2267@1,COG2267@2	I	Hydrolase, alpha beta domain protein
PG001_11_35	engB	GO:0000166,GO:0001882,GO:0001883,GO:0003674,GO:0005488,GO:0005525,GO:0005575,GO:0005622,GO:0005623,GO:0005737,GO:0005829,GO:0017076,GO:0019001,GO:0032549,GO:0032550,GO:0032553,GO:0032555,GO:0032561,GO:0035639,GO:0036094,GO:0043167,GO:0043168,GO:0044424,GO:0044444,GO:0044464,GO:0097159,GO:0097367,GO:1901265,GO:1901363		ko:K03978					ko00000,ko03036				1EQD4@1016,1HXAB@117743,4NEA9@976,COG0218@1,COG0218@2	D	Necessary for normal cell division and for the maintenance of normal septation
PG001_11_36	metX	GO:0000096,GO:0000097,GO:0003674,GO:0003824,GO:0004414,GO:0006082,GO:0006520,GO:0006555,GO:0006790,GO:0006807,GO:0008150,GO:0008152,GO:0008374,GO:0008652,GO:0009058,GO:0009066,GO:0009067,GO:0009069,GO:0009086,GO:0009092,GO:0009987,GO:0016053,GO:0016407,GO:0016413,GO:0016740,GO:0016746,GO:0016747,GO:0019752,GO:0043436,GO:0044237,GO:0044238,GO:0044249,GO:0044272,GO:0044281,GO:0044283,GO:0046394,GO:…	2.3.1.31	ko:K00641	ko00270,ko01100,ko01130,map00270,map01100,map01130		R01776	RC00004,RC00041	ko00000,ko00001,ko01000				1ER02@1016,1HX1W@117743,4NFG2@976,COG2021@1,COG2021@2	E	Belongs to the AB hydrolase superfamily. MetX family
PG001_11_37	thrA	GO:0003674,GO:0003824,GO:0004072,GO:0004412,GO:0005575,GO:0005622,GO:0005623,GO:0005737,GO:0006082,GO:0006520,GO:0006553,GO:0006793,GO:0006796,GO:0006807,GO:0008150,GO:0008152,GO:0008652,GO:0009058,GO:0009066,GO:0009067,GO:0009069,GO:0009070,GO:0009085,GO:0009089,GO:0009090,GO:0009092,GO:0009987,GO:0016053,GO:0016301,GO:0016310,GO:0016491,GO:0016614,GO:0016616,GO:0016740,GO:0016772,GO:0016774,GO:…	1.1.1.3,2.7.2.4	ko:K00003,ko:K12524	ko00260,ko00261,ko00270,ko00300,ko01100,ko01110,ko01120,ko01130,ko01230,map00260,map00261,map00270,map00300,map01100,map01110,map01120,map01130,map01230	M00016,M00017,M00018,M00526,M00527	R00480,R01773,R01775	RC00002,RC00043,RC00087	ko00000,ko00001,ko00002,ko01000			iECDH1ME8569_1439.ECDH1ME8569_0002,iEcDH1_1363.EcDH1_3594,iSFV_1184.SFV_0001	1EQ3N@1016,1HX7S@117743,4NFGR@976,COG0460@1,COG0460@2,COG0527@1,COG0527@2	E	homoserine dehydrogenase
PG001_11_38													1ERJS@1016,1I6QH@117743,4NRVY@976,COG2320@1,COG2320@2	S	GrpB protein
PG001_11_39	metF		1.5.1.20	ko:K00297	ko00670,ko00720,ko01100,ko01120,ko01200,ko01523,map00670,map00720,map01100,map01120,map01200,map01523	M00377	R01224,R07168	RC00081	ko00000,ko00001,ko00002,ko01000				1EQDR@1016,1HX0S@117743,4NDY0@976,COG0685@1,COG0685@2	C	Psort location Cytoplasmic, score 9.97
PG001_11_40	Z012_03780			ko:K08218	ko01501,map01501	M00628			ko00000,ko00001,ko00002,ko02000	2.A.1.25			1ERAH@1016,1IK3F@117743,4PKE9@976,COG2270@1,COG2270@2	S	Psort location CytoplasmicMembrane, score 10.00
PG001_11_41			2.3.1.179	ko:K09458	ko00061,ko00780,ko01100,ko01212,map00061,map00780,map01100,map01212	M00083,M00572	R04355,R04726,R04952,R04957,R04960,R04963,R04968,R07762,R10115,R10119	RC00039,RC02728,RC02729,RC02888	ko00000,ko00001,ko00002,ko01000,ko01004				1EQFE@1016,1HYKN@117743,4NGJD@976,COG0304@1,COG0304@2	IQ	Belongs to the beta-ketoacyl-ACP synthases family
PG001_11_42													1ES0X@1016,1IK9M@117743,29XXV@1,30JQE@2,4PNMZ@976	S	Psort location Cytoplasmic, score 8.96
PG001_11_43	acpP	GO:0000035,GO:0000036,GO:0003674,GO:0005488,GO:0005575,GO:0005622,GO:0005623,GO:0005737,GO:0005829,GO:0005975,GO:0006082,GO:0006629,GO:0006631,GO:0006633,GO:0006643,GO:0006644,GO:0006664,GO:0006793,GO:0006796,GO:0008150,GO:0008152,GO:0008610,GO:0008654,GO:0009058,GO:0009245,GO:0009247,GO:0009311,GO:0009312,GO:0009987,GO:0016051,GO:0016053,GO:0019637,GO:0019752,GO:0019842,GO:0031177,GO:0032787,GO:…		ko:K02078					ko00000,ko00001				1ESBZ@1016,1I3VI@117743,4NS6C@976,COG0236@1,COG0236@2	IQ	Carrier of the growing fatty acid chain in fatty acid biosynthesis
PG001_11_44	fabF		2.3.1.179	ko:K09458,ko:K14660	ko00061,ko00780,ko01100,ko01212,map00061,map00780,map01100,map01212	M00083,M00572	R04355,R04726,R04952,R04957,R04960,R04963,R04968,R07762,R10115,R10119	RC00039,RC02728,RC02729,RC02888	ko00000,ko00001,ko00002,ko01000,ko01004			iSB619.SA_RS04785	1EQYB@1016,1HWXE@117743,4NEKC@976,COG0304@1,COG0304@2	I	Catalyzes the condensation reaction of fatty acid synthesis by the addition to an acyl acceptor of two carbons from malonyl-ACP
PG001_11_45	rnc		3.1.26.3	ko:K03685	ko03008,ko05205,map03008,map05205				ko00000,ko00001,ko01000,ko03009,ko03019,ko03036				1EQBC@1016,1HWRQ@117743,4NE0N@976,COG0571@1,COG0571@2	J	Digests double-stranded RNA. Involved in the processing of primary rRNA transcript to yield the immediate precursors to the large and small rRNAs (23S and 16S). Processes some mRNAs, and tRNAs when they are encoded in the rRNA operon. Processes pre- crRNA and tracrRNA of type II CRISPR loci if present in the organism
PG001_11_46				ko:K07095					ko00000				1ERKH@1016,1I19W@117743,4NM4G@976,COG0622@1,COG0622@2	S	Psort location Cytoplasmic, score 8.96
PG001_11_47													1ES8Z@1016,1IF3T@117743,2A3WK@1,30SEV@2,4PEIB@976	S	Lipocalin-like domain
PG001_11_48	miaB	GO:0001510,GO:0003674,GO:0003824,GO:0005488,GO:0005575,GO:0005622,GO:0005623,GO:0005737,GO:0005829,GO:0006139,GO:0006396,GO:0006399,GO:0006400,GO:0006725,GO:0006807,GO:0008033,GO:0008150,GO:0008152,GO:0009451,GO:0009987,GO:0010467,GO:0016070,GO:0016740,GO:0016782,GO:0030488,GO:0032259,GO:0034470,GO:0034641,GO:0034660,GO:0035596,GO:0035597,GO:0035600,GO:0043170,GO:0043412,GO:0043414,GO:0044237,GO:…	2.8.4.3	ko:K06168			R10645,R10646,R10647	RC00003,RC00980,RC03221,RC03222	ko00000,ko01000,ko03016				1ER23@1016,1HX6T@117743,4NDU6@976,COG0621@1,COG0621@2	H	Catalyzes the methylthiolation of N6- (dimethylallyl)adenosine (i(6)A), leading to the formation of 2- methylthio-N6-(dimethylallyl)adenosine (ms(2)i(6)A) at position 37 in tRNAs that read codons beginning with uridine
PG001_11_49													1EQ1G@1016,1HX2T@117743,4NNS3@976,COG5587@1,COG5587@2	S	tigr02453
PG001_11_50				ko:K03595,ko:K06883					ko00000,ko03009,ko03029				1ESU7@1016,1HZXX@117743,4NKH8@976,COG0457@1,COG0457@2,COG1160@1,COG1160@2	S	GTP binding
PG001_11_51													1ESU7@1016,1HZXX@117743,4NKH8@976,COG0457@1,COG0457@2	S	GTP binding
PG001_11_52													1ERYQ@1016,1IB3Y@117743,2DMJE@1,32RYR@2,4NT19@976	S	Domain of unknown function (DUF4112)
PG001_11_53	dinB	GO:0000731,GO:0003674,GO:0003824,GO:0003887,GO:0005575,GO:0005622,GO:0005623,GO:0005634,GO:0005654,GO:0005737,GO:0006139,GO:0006259,GO:0006260,GO:0006281,GO:0006301,GO:0006725,GO:0006807,GO:0006950,GO:0006974,GO:0008150,GO:0008152,GO:0009058,GO:0009059,GO:0009987,GO:0016604,GO:0016607,GO:0016740,GO:0016772,GO:0016779,GO:0018130,GO:0019438,GO:0019985,GO:0031974,GO:0031981,GO:0032991,GO:0033554,GO:…	2.7.7.7	ko:K02346					ko00000,ko01000,ko03400				1EQBH@1016,1HXHJ@117743,4NF1Y@976,COG0389@1,COG0389@2	L	Poorly processive, error-prone DNA polymerase involved in untargeted mutagenesis. Copies undamaged DNA at stalled replication forks, which arise in vivo from mismatched or misaligned primer ends. These misaligned primers can be extended by PolIV. Exhibits no 3'-5' exonuclease (proofreading) activity. May be involved in translesional synthesis, in conjunction with the beta clamp from PolIII
PG001_11_54	dprA	GO:0005575,GO:0005622,GO:0005623,GO:0005737,GO:0007154,GO:0008150,GO:0009292,GO:0009294,GO:0009605,GO:0009987,GO:0009991,GO:0030420,GO:0031668,GO:0044424,GO:0044464,GO:0044764,GO:0050896,GO:0051704,GO:0051716,GO:0071496		ko:K04096					ko00000				1EQ9J@1016,1HXG0@117743,4NF7T@976,COG0758@1,COG0758@2	LU	DNA protecting protein DprA
PG001_11_55				ko:K03305					ko00000	2.A.17			1EQ4T@1016,1I0UQ@117743,4NIIT@976,COG3104@1,COG3104@2	E	Transporter, major facilitator family protein
PG001_11_56	pncA												1ERX1@1016,1I6P6@117743,4NS3S@976,COG1335@1,COG1335@2	Q	Isochorismatase family
PG001_11_57				ko:K03973					ko00000,ko02048,ko03000				1ER1D@1016,1HX01@117743,4NG3T@976,COG1983@1,COG1983@2	KT	PspC domain protein
PG001_11_58	padR			ko:K10947					ko00000,ko03000				1ES57@1016,1I2SA@117743,4NSI4@976,COG1695@1,COG1695@2	K	transcriptional regulator PadR family
PG001_12_1				ko:K02014					ko00000,ko02000	1.B.14			1ER69@1016,1HX1U@117743,4NF92@976,COG4773@1,COG4773@2	P	TonB-dependent siderophore receptor
PG001_12_2	gyrA		5.99.1.3	ko:K02469					ko00000,ko01000,ko03032,ko03400				1EQR6@1016,1HY4P@117743,4NDWQ@976,COG0188@1,COG0188@2	L	A type II topoisomerase that negatively supercoils closed circular double-stranded (ds) DNA in an ATP-dependent manner to modulate DNA topology and maintain chromosomes in an underwound state. Negative supercoiling favors strand separation, and DNA replication, transcription, recombination and repair, all of which involve strand separation. Also able to catalyze the interconversion of other topol…
PG001_12_3			2.4.1.12	ko:K00694,ko:K00786	ko00500,ko01100,ko02026,map00500,map01100,map02026		R02889	RC00005	ko00000,ko00001,ko01000,ko01003,ko02000	4.D.3.1.2,4.D.3.1.5,4.D.3.1.6	GT2		1EQWB@1016,1HWMV@117743,4NEK9@976,COG1215@1,COG1215@2	M	Glycosyltransferase, group 2 family protein
PG001_12_4	Z012_00180		3.1.1.5	ko:K10804	ko01040,map01040				ko00000,ko00001,ko01000,ko01004				1EQTK@1016,1I0H6@117743,4NK39@976,COG2755@1,COG2755@2	E	GDSL-like Lipase/Acylhydrolase family
PG001_12_5	Z012_00180		3.1.1.5	ko:K10804,ko:K17733,ko:K19304	ko01040,map01040				ko00000,ko00001,ko01000,ko01002,ko01004,ko01011				1EQUK@1016,1I0ZE@117743,4NGW6@976,COG1388@1,COG1388@2,COG2755@1,COG2755@2	EM	LysM domain protein
PG001_12_6	algI			ko:K19294					ko00000				1EQWC@1016,1HWM1@117743,4NFK5@976,COG1696@1,COG1696@2	M	MBOAT family
PG001_12_7	birA		6.3.4.15	ko:K03523,ko:K03524	ko00780,ko01100,ko02010,map00780,map01100,map02010	M00581,M00582	R01074,R05145	RC00043,RC00070,RC00096,RC02896	ko00000,ko00001,ko00002,ko01000,ko02000,ko03000	2.A.88.1,2.A.88.2			1EQAK@1016,1HZU1@117743,4NHCH@976,COG0340@1,COG0340@2	H	biotin acetyl-CoA-carboxylase ligase
PG001_12_8	divIC			ko:K05589,ko:K12065,ko:K13052					ko00000,ko02044,ko03036	3.A.7.11.1			1ES9Q@1016,1I5AD@117743,4NURQ@976,COG2919@1,COG2919@2	D	Septum formation initiator
PG001_12_9	udk	GO:0003674,GO:0003824,GO:0004849,GO:0005575,GO:0005622,GO:0005623,GO:0005737,GO:0005829,GO:0006139,GO:0006206,GO:0006213,GO:0006220,GO:0006221,GO:0006222,GO:0006725,GO:0006753,GO:0006793,GO:0006796,GO:0006807,GO:0008150,GO:0008152,GO:0008655,GO:0009058,GO:0009112,GO:0009116,GO:0009117,GO:0009119,GO:0009123,GO:0009124,GO:0009129,GO:0009130,GO:0009156,GO:0009161,GO:0009163,GO:0009165,GO:0009173,GO:…	2.7.1.48	ko:K00876	ko00240,ko00983,ko01100,map00240,map00983,map01100		R00513,R00516,R00517,R00962,R00964,R00967,R00968,R00970,R01548,R01549,R01880,R02091,R02096,R02097,R02327,R02332,R02371,R02372,R08232	RC00002,RC00017	ko00000,ko00001,ko01000			iSBO_1134.SBO_0893	1ER64@1016,1HXSB@117743,4NEEC@976,COG0572@1,COG0572@2	F	uridine kinase
PG001_12_10	yggG	GO:0003674,GO:0003824,GO:0005575,GO:0005623,GO:0006508,GO:0006807,GO:0006950,GO:0006970,GO:0006971,GO:0008150,GO:0008152,GO:0008233,GO:0008237,GO:0009266,GO:0009279,GO:0009314,GO:0009408,GO:0009411,GO:0009416,GO:0009628,GO:0009987,GO:0016020,GO:0016787,GO:0019538,GO:0019867,GO:0030312,GO:0030313,GO:0031975,GO:0033554,GO:0034605,GO:0034644,GO:0043170,GO:0044238,GO:0044462,GO:0044464,GO:0050896,GO:…		ko:K07387					ko00000,ko01000,ko01002				1ERAK@1016,1HY4D@117743,4NHYD@976,COG0501@1,COG0501@2	O	Peptidase, M48 family
PG001_12_11	yegX			ko:K07273					ko00000				1EQUM@1016,1I18E@117743,4NKHF@976,COG3757@1,COG3757@2	M	hydrolase family 25
PG001_12_12	ygfA	GO:0003674,GO:0003824,GO:0006082,GO:0006575,GO:0006725,GO:0006730,GO:0006732,GO:0006760,GO:0006807,GO:0008150,GO:0008152,GO:0009058,GO:0009108,GO:0009396,GO:0009987,GO:0016053,GO:0016874,GO:0016879,GO:0016882,GO:0018130,GO:0019438,GO:0019752,GO:0022611,GO:0030272,GO:0032502,GO:0034641,GO:0035999,GO:0042398,GO:0042558,GO:0042559,GO:0043436,GO:0043603,GO:0043604,GO:0044237,GO:0044249,GO:0044271,GO:…	6.3.3.2	ko:K01934	ko00670,ko01100,map00670,map01100		R02301	RC00183	ko00000,ko00001,ko01000			iECABU_c1320.ECABU_c31940,iECOK1_1307.ECOK1_3298,iECSF_1327.ECSF_2705,iUTI89_1310.UTI89_C3298	1ERZI@1016,1I19B@117743,4NM97@976,COG0212@1,COG0212@2	H	5-formyltetrahydrofolate cyclo-ligase
PG001_12_13													1ER7Q@1016,1HZWV@117743,28IS5@1,2Z8RB@2,4NIIH@976
PG001_12_14	mlaE			ko:K02066	ko02010,map02010	M00210,M00669,M00670			ko00000,ko00001,ko00002,ko02000	3.A.1.27			1EQPA@1016,1HXMK@117743,4NEZ8@976,COG0767@1,COG0767@2	Q	Permease MlaE
PG001_12_15	purH		2.1.2.3,3.5.4.10	ko:K00602	ko00230,ko00670,ko01100,ko01110,ko01130,ko01523,map00230,map00670,map01100,map01110,map01130,map01523	M00048	R01127,R04560	RC00026,RC00263,RC00456	ko00000,ko00001,ko00002,ko01000,ko04147				1EQ5W@1016,1HXDR@117743,4NEZD@976,COG0138@1,COG0138@2	F	Bifunctional purine biosynthesis protein PurH
PG001_12_17				ko:K02004		M00258			ko00000,ko00002,ko02000	3.A.1			1ERAV@1016,1HYZG@117743,4NECN@976,COG0577@1,COG0577@2	V	Efflux ABC transporter, permease protein
PG001_12_18	aroE		1.1.1.25	ko:K00014	ko00400,ko01100,ko01110,ko01130,ko01230,map00400,map01100,map01110,map01130,map01230	M00022	R02413	RC00206	ko00000,ko00001,ko00002,ko01000				1EQHF@1016,1HX5T@117743,4NEBJ@976,COG0169@1,COG0169@2	C	Shikimate dehydrogenase
PG001_12_19													1ERTN@1016,1IEYM@117743,2C01G@1,32JKS@2,4PEE4@976
PG001_12_20			4.6.1.1	ko:K05851	ko00230,ko02026,ko05111,map00230,map02026,map05111		R00089,R00434	RC00295	ko00000,ko00001,ko01000				1ER2J@1016,1ICZC@117743,4PC7Q@976,COG1357@1,COG1357@2	S	Psort location CytoplasmicMembrane, score
PG001_12_21	yqiK			ko:K07192	ko04910,map04910				ko00000,ko00001,ko03036,ko04131,ko04147				1EQTX@1016,1HXFH@117743,4NIH3@976,COG2268@1,COG2268@2	S	SPFH Band 7 PHB domain protein
PG001_12_22													1ER7F@1016,1HYI0@117743,4NGER@976,COG5316@1,COG5316@2	S	Domain of unknown function (DUF4139)
PG001_12_23	cysK		2.5.1.47	ko:K01738	ko00270,ko00920,ko01100,ko01110,ko01120,ko01130,ko01200,ko01230,map00270,map00920,map01100,map01110,map01120,map01130,map01200,map01230	M00021	R00897,R03601,R04859	RC00020,RC02814,RC02821	ko00000,ko00001,ko00002,ko01000				1EQKK@1016,1IIGW@117743,4NDZ9@976,COG0031@1,COG0031@2	E	Belongs to the cysteine synthase cystathionine beta- synthase family
PG001_12_24	cysE		2.3.1.30	ko:K00640	ko00270,ko00920,ko01100,ko01110,ko01120,ko01200,ko01230,ko05111,map00270,map00920,map01100,map01110,map01120,map01200,map01230,map05111	M00021	R00586	RC00004,RC00041	ko00000,ko00001,ko00002,ko01000				1ERGR@1016,1HWYR@117743,4NGZ7@976,COG1045@1,COG1045@2	E	Psort location Cytoplasmic, score 9.97
PG001_12_25	gltX		6.1.1.17,6.1.1.24	ko:K01885,ko:K09698	ko00860,ko00970,ko01100,ko01110,ko01120,map00860,map00970,map01100,map01110,map01120	M00121,M00359,M00360	R03651,R05578	RC00055,RC00523	ko00000,ko00001,ko00002,ko01000,ko01007,ko02048,ko03016				1EQY2@1016,1HXQH@117743,4NEED@976,COG0008@1,COG0008@2	J	Catalyzes the attachment of glutamate to tRNA(Glu) in a two-step reaction glutamate is first activated by ATP to form Glu-AMP and then transferred to the acceptor end of tRNA(Glu)
PG001_12_26													1EQ57@1016,1HYZX@117743,4NJDY@976,COG0527@1,COG0527@2	E	aspartate kinase activity
PG001_12_27	yraN			ko:K07460					ko00000				1ES0P@1016,1I49T@117743,4NS7E@976,COG0792@1,COG0792@2	L	Belongs to the UPF0102 family
PG001_12_28	bshC			ko:K22136					ko00000				1EQB1@1016,1HXWQ@117743,4NGCF@976,COG4365@1,COG4365@2	S	Belongs to the BshC family
PG001_12_29													1ES6V@1016,1I4E2@117743,2CJFR@1,32RQT@2,4NSHX@976
PG001_12_30	rsmE	GO:0000154,GO:0001510,GO:0003674,GO:0003824,GO:0006139,GO:0006364,GO:0006396,GO:0006725,GO:0006807,GO:0008150,GO:0008152,GO:0008168,GO:0008170,GO:0008173,GO:0008649,GO:0008757,GO:0009451,GO:0009987,GO:0010467,GO:0016070,GO:0016072,GO:0016436,GO:0016740,GO:0016741,GO:0022613,GO:0031167,GO:0032259,GO:0034470,GO:0034641,GO:0034660,GO:0042254,GO:0043170,GO:0043412,GO:0043414,GO:0044085,GO:0044237,GO:…	2.1.1.193	ko:K09761					ko00000,ko01000,ko03009				1EQHM@1016,1HY0K@117743,4NE2S@976,COG1385@1,COG1385@2	J	Specifically methylates the N3 position of the uracil ring of uridine 1498 (m3U1498) in 16S rRNA. Acts on the fully assembled 30S ribosomal subunit
PG001_12_31				ko:K06985	ko04112,map04112				ko00000,ko00001				1ES2Q@1016,1I1Z6@117743,4NNI0@976,COG3577@1,COG3577@2	S	gag-polyprotein putative aspartyl protease
PG001_12_32	manC		2.7.7.13,5.3.1.8,5.4.2.8	ko:K00971,ko:K01840,ko:K16011	ko00051,ko00520,ko01100,ko01110,ko01130,ko02025,map00051,map00520,map01100,map01110,map01130,map02025	M00114,M00361,M00362	R00885,R01818,R01819	RC00002,RC00376,RC00408	ko00000,ko00001,ko00002,ko01000				1EQ4E@1016,1HXFU@117743,4NE1Y@976,COG0836@1,COG0836@2	M	mannose-1-phosphate guanylyltransferase
PG001_12_33	sprT			ko:K02742					ko00000				1ER22@1016,1HZK2@117743,4NDXX@976,COG3091@1,COG3091@2	S	SprT-like family
PG001_12_34													1ES0W@1016,1HX2G@117743,4NG1S@976,COG4122@1,COG4122@2	S	O-Methyltransferase
PG001_12_35	dys		2.5.1.46	ko:K00809					ko00000,ko01000				1EQSZ@1016,1HXQG@117743,4NEZ0@976,COG1899@1,COG1899@2	O	Deoxyhypusine synthase
PG001_12_36	cysS	GO:0000166,GO:0001871,GO:0003674,GO:0003824,GO:0004812,GO:0004817,GO:0005488,GO:0005524,GO:0005575,GO:0005622,GO:0005623,GO:0005737,GO:0005829,GO:0005886,GO:0006082,GO:0006139,GO:0006399,GO:0006412,GO:0006418,GO:0006423,GO:0006518,GO:0006520,GO:0006725,GO:0006790,GO:0006807,GO:0008144,GO:0008150,GO:0008152,GO:0008270,GO:0009058,GO:0009059,GO:0009986,GO:0009987,GO:0010125,GO:0010126,GO:0010467,GO:…	6.1.1.16,6.3.1.13	ko:K01883,ko:K15526	ko00970,map00970	M00359,M00360	R03650	RC00055,RC00523	ko00000,ko00001,ko00002,ko01000,ko01007,ko03016			iECUMN_1333.ECUMN_0566,iJN746.PP_2905,iNJ661.Rv2130c	1ERB3@1016,1HY1F@117743,4NE3Y@976,COG0215@1,COG0215@2	J	Belongs to the class-I aminoacyl-tRNA synthetase family
PG001_12_37	arnC		2.4.1.83	ko:K00721	ko00510,ko01100,map00510,map01100		R01009	RC00005	ko00000,ko00001,ko01000,ko01003		GT2		1EQ0Z@1016,1HXT8@117743,4NEVT@976,COG0463@1,COG0463@2	M	Glycosyltransferase, group 2 family protein
PG001_12_38	murB		1.3.1.98	ko:K00075	ko00520,ko00550,ko01100,map00520,map00550,map01100		R03191,R03192	RC02639	ko00000,ko00001,ko01000,ko01011				1EQKB@1016,1HYKY@117743,4NE78@976,COG0812@1,COG0812@2	M	Cell wall formation
PG001_12_39	comM			ko:K07391					ko00000				1EQVM@1016,1HXWB@117743,4NE0G@976,COG0606@1,COG0606@2	O	Mg chelatase-like protein
PG001_12_40													1ERK8@1016,1I70Y@117743,2BZXP@1,32WKM@2,4NTUI@976
PG001_12_41													1ERZC@1016,1I54T@117743,2ECUJ@1,336S2@2,4NXEE@976	S	Psort location CytoplasmicMembrane, score 10.00
PG001_12_42				ko:K07027					ko00000,ko02000	4.D.2			1EQ0T@1016,1HXYD@117743,4NGPD@976,COG0392@1,COG0392@2	S	Psort location CytoplasmicMembrane, score 10.00
PG001_12_43	panD		4.1.1.11	ko:K01579	ko00410,ko00770,ko01100,ko01110,map00410,map00770,map01100,map01110	M00119	R00489	RC00299	ko00000,ko00001,ko00002,ko01000				1ERZN@1016,1I1ZA@117743,4NQ42@976,COG0853@1,COG0853@2	H	Catalyzes the pyruvoyl-dependent decarboxylation of aspartate to produce beta-alanine
PG001_12_44													1ERT3@1016,1IK5K@117743,4PNH6@976,COG4886@1,COG4886@2	S	Leucine-rich repeat (LRR) protein
PG001_12_46	sucD	GO:0001539,GO:0005575,GO:0005622,GO:0005623,GO:0005737,GO:0005829,GO:0006464,GO:0006468,GO:0006793,GO:0006796,GO:0006807,GO:0006928,GO:0008150,GO:0008152,GO:0009361,GO:0009987,GO:0016310,GO:0019538,GO:0032991,GO:0036211,GO:0040011,GO:0042709,GO:0043170,GO:0043412,GO:0044237,GO:0044238,GO:0044260,GO:0044267,GO:0044424,GO:0044444,GO:0044464,GO:0045239,GO:0046777,GO:0048870,GO:0051179,GO:0051674,GO:…	6.2.1.5	ko:K01902,ko:K02381	ko00020,ko00640,ko00660,ko00720,ko01100,ko01110,ko01120,ko01130,ko01200,map00020,map00640,map00660,map00720,map01100,map01110,map01120,map01130,map01200	M00009,M00011,M00173,M00374,M00620	R00405,R02404	RC00004,RC00014	ko00000,ko00001,ko00002,ko01000			iE2348C_1286.E2348C_0608	1ERM6@1016,1HX04@117743,4NE6B@976,COG0074@1,COG0074@2	H	Succinyl-CoA synthetase functions in the citric acid cycle (TCA), coupling the hydrolysis of succinyl-CoA to the synthesis of either ATP or GTP and thus represents the only step of substrate-level phosphorylation in the TCA. The alpha subunit of the enzyme binds the substrates coenzyme A and phosphate, while succinate binding and nucleotide specificity is provided by the beta subunit
PG001_12_47													1EQ7Y@1016,1I0SG@117743,4NJ0F@976,COG1680@1,COG1680@2	V	beta-lactamase
PG001_12_48													1EREI@1016,1HYYH@117743,4NF1X@976,COG3119@1,COG3119@2	P	Type I phosphodiesterase / nucleotide pyrophosphatase
PG001_12_49													1ET8K@1016,1IFNC@117743,2BYCE@1,348RS@2,4P6KG@976
PG001_12_50													1ET71@1016,1IFM2@117743,2EI8K@1,33BZY@2,4PBT0@976	S	TRL-like protein family
PG001_12_51	fumC	GO:0003674,GO:0003824,GO:0004333,GO:0006082,GO:0006091,GO:0006099,GO:0006101,GO:0006106,GO:0006108,GO:0008150,GO:0008152,GO:0009060,GO:0009987,GO:0015980,GO:0016829,GO:0016835,GO:0016836,GO:0016999,GO:0017144,GO:0019752,GO:0043436,GO:0043648,GO:0044237,GO:0044238,GO:0044281,GO:0045333,GO:0055114,GO:0071704,GO:0072350	4.2.1.2	ko:K01679	ko00020,ko00620,ko00720,ko01100,ko01110,ko01120,ko01130,ko01200,ko04934,ko05200,ko05211,map00020,map00620,map00720,map01100,map01110,map01120,map01130,map01200,map04934,map05200,map05211	M00009,M00011,M00173,M00376	R01082	RC00443	ko00000,ko00001,ko00002,ko01000				1ER5I@1016,1HX3F@117743,4NEQP@976,COG0114@1,COG0114@2	C	Involved in the TCA cycle. Catalyzes the stereospecific interconversion of fumarate to L-malate
PG001_12_52	ffh	GO:0000166,GO:0001882,GO:0001883,GO:0003674,GO:0003824,GO:0003924,GO:0005488,GO:0005525,GO:0005575,GO:0005618,GO:0005622,GO:0005623,GO:0005737,GO:0005829,GO:0005886,GO:0006605,GO:0006612,GO:0006810,GO:0006886,GO:0008104,GO:0008150,GO:0015031,GO:0015833,GO:0016020,GO:0016462,GO:0016787,GO:0016817,GO:0016818,GO:0017076,GO:0017111,GO:0019001,GO:0030312,GO:0032549,GO:0032550,GO:0032553,GO:0032555,GO:…	3.6.5.4	ko:K03106	ko02024,ko03060,ko03070,map02024,map03060,map03070	M00335			ko00000,ko00001,ko00002,ko01000,ko02044	3.A.5.1,3.A.5.2,3.A.5.7,3.A.5.8,3.A.5.9			1ER5C@1016,1HXT4@117743,4NDZ2@976,COG0541@1,COG0541@2	U	Involved in targeting and insertion of nascent membrane proteins into the cytoplasmic membrane. Binds to the hydrophobic signal sequence of the ribosome-nascent chain (RNC) as it emerges from the ribosomes. The SRP-RNC complex is then targeted to the cytoplasmic membrane where it interacts with the SRP receptor FtsY
PG001_12_53													1ES23@1016,1I5W1@117743,2E73W@1,32347@2,4NVW9@976	S	Protein of unknown function (DUF2750)
PG001_12_54	folD	GO:0003674,GO:0003824,GO:0004477,GO:0004488,GO:0005575,GO:0005622,GO:0005623,GO:0005737,GO:0005829,GO:0006730,GO:0008150,GO:0008152,GO:0009987,GO:0016491,GO:0016645,GO:0016646,GO:0016787,GO:0016810,GO:0016814,GO:0019238,GO:0044237,GO:0044281,GO:0044424,GO:0044444,GO:0044464,GO:0055114	1.5.1.5,3.5.4.9	ko:K01491	ko00670,ko00720,ko01100,ko01120,ko01200,map00670,map00720,map01100,map01120,map01200	M00140,M00377	R01220,R01655	RC00202,RC00578	ko00000,ko00001,ko00002,ko01000				1EQ20@1016,1HY41@117743,4NEJP@976,COG0190@1,COG0190@2	F	Catalyzes the oxidation of 5,10- methylenetetrahydrofolate to 5,10-methenyltetrahydrofolate and then the hydrolysis of 5,10-methenyltetrahydrofolate to 10- formyltetrahydrofolate
PG001_12_55	tpiA	GO:0003674,GO:0003824,GO:0004807,GO:0005488,GO:0005515,GO:0005575,GO:0005622,GO:0005623,GO:0005737,GO:0005829,GO:0005975,GO:0005996,GO:0006006,GO:0006066,GO:0006071,GO:0006081,GO:0006082,GO:0006090,GO:0006091,GO:0006094,GO:0006096,GO:0006139,GO:0006163,GO:0006164,GO:0006165,GO:0006725,GO:0006732,GO:0006733,GO:0006753,GO:0006754,GO:0006757,GO:0006793,GO:0006796,GO:0006807,GO:0008150,GO:0008152,GO:…	5.3.1.1	ko:K01803	ko00010,ko00051,ko00562,ko00710,ko01100,ko01110,ko01120,ko01130,ko01200,ko01230,map00010,map00051,map00562,map00710,map01100,map01110,map01120,map01130,map01200,map01230	M00001,M00002,M00003	R01015	RC00423	ko00000,ko00001,ko00002,ko01000,ko04147			iJN746.PP_4715	1EQ1B@1016,1HY7Y@117743,4NE2F@976,COG0149@1,COG0149@2	G	Involved in the gluconeogenesis. Catalyzes stereospecifically the conversion of dihydroxyacetone phosphate (DHAP) to D-glyceraldehyde-3-phosphate (G3P)
PG001_12_56	hemE	GO:0003674,GO:0003824,GO:0004853,GO:0005575,GO:0005622,GO:0005623,GO:0005737,GO:0005829,GO:0006082,GO:0006520,GO:0006536,GO:0006725,GO:0006778,GO:0006779,GO:0006780,GO:0006782,GO:0006783,GO:0006807,GO:0008150,GO:0008152,GO:0009058,GO:0009064,GO:0009987,GO:0016053,GO:0016829,GO:0016830,GO:0016831,GO:0018130,GO:0019353,GO:0019438,GO:0019752,GO:0033013,GO:0033014,GO:0033526,GO:0034641,GO:0042168,GO:…	4.1.1.37	ko:K01599	ko00860,ko01100,ko01110,map00860,map01100,map01110	M00121	R03197,R04972	RC00872	ko00000,ko00001,ko00002,ko01000			iPC815.YPO3734,iSBO_1134.SBO_4018	1EQG6@1016,1HY0P@117743,4NEQ7@976,COG0407@1,COG0407@2	H	Catalyzes the decarboxylation of four acetate groups of uroporphyrinogen-III to yield coproporphyrinogen-III
PG001_12_57	lspA		3.4.23.36	ko:K03101	ko03060,map03060				ko00000,ko00001,ko01000,ko01002				1EQ4R@1016,1HYAA@117743,4NEZN@976,COG0597@1,COG0597@2	M	This protein specifically catalyzes the removal of signal peptides from prolipoproteins
PG001_12_58	yyaK			ko:K07052					ko00000				1EQ68@1016,1HY21@117743,4NFKV@976,COG1266@1,COG1266@2	S	CAAX amino terminal protease family protein
PG001_12_59	fucA		3.2.1.51	ko:K01206	ko00511,map00511				ko00000,ko00001,ko01000,ko04147		GH29		1ER0M@1016,1HZYU@117743,4NEDX@976,COG3669@1,COG3669@2	G	F5 8 type C domain protein
PG001_12_60	capA			ko:K07282					ko00000				1EQ3C@1016,1I6CZ@117743,4NI5N@976,COG2843@1,COG2843@2	M	capsule biosynthesis protein CapA
PG001_12_61													1EQ5D@1016,1I339@117743,4NPXE@976,COG0464@1,COG0464@2	O	ATPase family associated with various cellular activities (AAA)
PG001_12_62	dacA	GO:0003674,GO:0003824,GO:0004016,GO:0009975,GO:0016829,GO:0016849	2.7.7.85	ko:K18672					ko00000,ko01000				1EQB6@1016,1HWTY@117743,4NG3Z@976,COG1624@1,COG1624@2	S	Catalyzes the condensation of 2 ATP molecules into cyclic di-AMP (c-di-AMP), a second messenger used to regulate differing processes in different bacteria
PG001_12_63	folP	GO:0003674,GO:0003824,GO:0004156,GO:0005575,GO:0005622,GO:0005623,GO:0005737,GO:0005829,GO:0006082,GO:0006575,GO:0006725,GO:0006732,GO:0006760,GO:0006807,GO:0008150,GO:0008152,GO:0009058,GO:0009108,GO:0009396,GO:0009987,GO:0016053,GO:0016740,GO:0016765,GO:0018130,GO:0019438,GO:0019752,GO:0034641,GO:0042398,GO:0042558,GO:0042559,GO:0043436,GO:0043603,GO:0043604,GO:0044237,GO:0044249,GO:0044271,GO:…	2.5.1.15,2.7.6.3	ko:K00796,ko:K13941	ko00790,ko01100,map00790,map01100	M00126,M00840,M00841	R03066,R03067,R03503	RC00002,RC00017,RC00121,RC00842	ko00000,ko00001,ko00002,ko01000				1EQXT@1016,1HXJ4@117743,4NEYJ@976,COG0294@1,COG0294@2	H	dihydropteroate synthase
PG001_12_64	sdaA	GO:0003674,GO:0003824,GO:0003941,GO:0005575,GO:0005622,GO:0005623,GO:0005737,GO:0005829,GO:0006082,GO:0006520,GO:0006563,GO:0006565,GO:0006807,GO:0008150,GO:0008152,GO:0009056,GO:0009063,GO:0009069,GO:0009071,GO:0009987,GO:0016054,GO:0016829,GO:0016840,GO:0016841,GO:0019752,GO:0043436,GO:0044237,GO:0044238,GO:0044248,GO:0044281,GO:0044282,GO:0044424,GO:0044444,GO:0044464,GO:0046395,GO:0071704,GO:…	4.3.1.17	ko:K01752	ko00260,ko00270,ko01100,ko01110,ko01130,ko01200,ko01230,map00260,map00270,map01100,map01110,map01130,map01200,map01230		R00220,R00590	RC00331,RC02600	ko00000,ko00001,ko01000			iECSP_1301.ECSP_4084,iECUMN_1333.ECUMN_2106	1EQFV@1016,1HXUH@117743,4NENR@976,COG1760@1,COG1760@2	E	L-serine ammonia-lyase
PG001_12_65	pelA		4.2.2.2	ko:K01728	ko00040,ko02024,map00040,map02024		R02361,R06240	RC00049,RC00705	ko00000,ko00001,ko01000				1HZ7I@117743,4NHZ1@976,COG3866@1,COG3866@2	G	pectate lyase
PG001_12_66				ko:K06883,ko:K13730	ko05100,map05100				ko00000,ko00001				COG4886@1,COG4886@2	S	regulation of response to stimulus
PG001_12_67													1I09U@117743,4NFUE@976,COG3209@1,COG3209@2	M	RHS repeat-associated core domain protein
PG001_12_69													COG3209@1,COG3209@2	M	self proteolysis
PG001_12_70													1ES65@1016,1I09U@117743,4NFUE@976,COG3209@1,COG3209@2,COG3210@1,COG3210@2	M	RHS repeat-associated core
PG001_13_2	pta	GO:0005575,GO:0005576	2.3.1.8	ko:K13788	ko00430,ko00620,ko00640,ko00680,ko00720,ko01100,ko01120,ko01200,map00430,map00620,map00640,map00680,map00720,map01100,map01120,map01200	M00357,M00579	R00230,R00921	RC00004,RC02746,RC02816	ko00000,ko00001,ko00002,ko01000				1EQJJ@1016,1HYGN@117743,4NGX5@976,COG0280@1,COG0280@2,COG0857@1,COG0857@2	C	belongs to the CobB CobQ family
PG001_13_3	ackA	GO:0005575,GO:0005622,GO:0005623,GO:0005737,GO:0044424,GO:0044464	2.7.2.1	ko:K00925	ko00430,ko00620,ko00640,ko00680,ko00720,ko01100,ko01120,ko01200,map00430,map00620,map00640,map00680,map00720,map01100,map01120,map01200	M00357,M00579	R00315,R01353	RC00002,RC00043	ko00000,ko00001,ko00002,ko01000			iIT341.HP0903m,iNJ661.Rv0409	1EQNB@1016,1HYDJ@117743,4NFI0@976,COG0282@1,COG0282@2	H	Catalyzes the formation of acetyl phosphate from acetate and ATP. Can also catalyze the reverse reaction
PG001_13_4	lysA		4.1.1.19,4.1.1.20	ko:K01585,ko:K01586	ko00300,ko00330,ko01100,ko01110,ko01120,ko01130,ko01230,map00300,map00330,map01100,map01110,map01120,map01130,map01230	M00016,M00133,M00525,M00526,M00527	R00451,R00566	RC00299	ko00000,ko00001,ko00002,ko01000			iHN637.CLJU_RS18870	1EQDS@1016,1HXKA@117743,4NFHV@976,COG0019@1,COG0019@2	E	sheet domain protein
PG001_13_5	yhjY			ko:K12287,ko:K12686					ko00000,ko02000,ko02044	1.B.12.8			1ER8I@1016,1I4SE@117743,4NMBF@976,COG5571@1,COG5571@2	N	Domain of unknown function (DUF4421)
PG001_13_6													1ESC6@1016,1IF5E@117743,2A3YS@1,30SH6@2,4PEJR@976
PG001_13_7													1ESEH@1016,1IF6N@117743,2A3ZY@1,30SIE@2,4PEKT@976
PG001_13_9													1ESG6@1016,1IF7K@117743,2A419@1,30SJU@2,4PEMU@976
PG001_13_10													1ERC0@1016,1IEVU@117743,2A0WX@1,30P20@2,4PBJ4@976	S	Psort location Cytoplasmic, score 8.96
PG001_13_11													1ERYH@1016,1IF07@117743,2BRUS@1,32KUZ@2,4PEFD@976	S	Psort location CytoplasmicMembrane, score 10.00
PG001_13_12				ko:K14645	ko02024,map02024				ko00000,ko00001,ko01000,ko01002,ko03110				1ERM2@1016,1IEX6@117743,4NF1M@976,COG1404@1,COG1404@2	O	Peptidase, S8 S53 family
PG001_13_13													1ES83@1016,1IF3E@117743,2DSNM@1,33GTX@2,4PEHX@976
PG001_13_14													1ERVY@1016,1IEZD@117743,2AAQ4@1,31027@2,4PEER@976	S	Psort location
PG001_13_15	srfC												1EQCW@1016,1IEJS@117743,4NQZ5@976,COG4458@1,COG4458@2	S	Psort location Cytoplasmic, score 8.96
PG001_13_16	srfB												1ERB2@1016,1IEVJ@117743,4NKE4@976,COG4457@1,COG4457@2	S	Virulence factor SrfB
PG001_13_17													1ERVZ@1016,1IAH9@117743,4NUY3@976,COG3152@1,COG3152@2,COG5492@1,COG5492@2	N	Protein of unknown function (DUF805)
PG001_13_18				ko:K07126					ko00000				1EQD7@1016,1I498@117743,4NMCC@976,COG0790@1,COG0790@2	S	Sel1 repeat protein
PG001_13_19	dpp7	GO:0003674,GO:0003824,GO:0004177,GO:0005488,GO:0005575,GO:0005576,GO:0005623,GO:0006508,GO:0006518,GO:0006807,GO:0008150,GO:0008152,GO:0008233,GO:0008236,GO:0008238,GO:0008239,GO:0009056,GO:0009279,GO:0009986,GO:0009987,GO:0016020,GO:0016049,GO:0016787,GO:0017171,GO:0019538,GO:0019867,GO:0030154,GO:0030312,GO:0030313,GO:0031975,GO:0032502,GO:0033218,GO:0034641,GO:0040007,GO:0042277,GO:0043170,GO:…											1EQCS@1016,1HXNJ@117743,4NEAK@976,COG3591@1,COG3591@2	E	Peptidase S46
PG001_13_20	norM			ko:K03327					ko00000,ko02000	2.A.66.1			1EQNP@1016,1HXAF@117743,4NEBB@976,COG0534@1,COG0534@2	V	MATE efflux family protein
PG001_13_21	ychF	GO:0003674,GO:0003824,GO:0005575,GO:0005622,GO:0005623,GO:0005737,GO:0016462,GO:0016787,GO:0016817,GO:0016818,GO:0016887,GO:0017111,GO:0044424,GO:0044464		ko:K06942					ko00000,ko03009				1ERCZ@1016,1HWMK@117743,4NF7N@976,COG0012@1,COG0012@2	J	ATPase that binds to both the 70S ribosome and the 50S ribosomal subunit in a nucleotide-independent manner
PG001_13_22	nolL												1EQMF@1016,1IBZ2@117743,4NYWW@976,COG3594@1,COG3594@2	G	Acyltransferase
PG001_13_23													1ERBY@1016,1I04G@117743,28V2E@1,2ZH5W@2,4NH6Z@976	S	Domain of unknown function (DUF4369)
PG001_13_24	menF	GO:0000162,GO:0000287,GO:0003674,GO:0003824,GO:0004049,GO:0005488,GO:0005575,GO:0005622,GO:0005623,GO:0005737,GO:0005950,GO:0006082,GO:0006520,GO:0006568,GO:0006576,GO:0006586,GO:0006725,GO:0006732,GO:0006807,GO:0008150,GO:0008152,GO:0008652,GO:0008909,GO:0009058,GO:0009072,GO:0009073,GO:0009108,GO:0009233,GO:0009234,GO:0009308,GO:0009309,GO:0009987,GO:0016053,GO:0016829,GO:0016830,GO:0016833,GO:…	5.4.4.2	ko:K02361,ko:K02552	ko00130,ko01053,ko01100,ko01110,ko01130,map00130,map01053,map01100,map01110,map01130	M00116	R01717	RC00588	ko00000,ko00001,ko00002,ko01000			iECABU_c1320.ECABU_c26010,iECIAI39_1322.ECIAI39_2413,iSF_1195.SF2344,iS_1188.S2478,ic_1306.c2809	1EQ9K@1016,1HX5V@117743,4NF6U@976,COG1169@1,COG1169@2	HQ	Isochorismate synthase
PG001_13_25	mdlA			ko:K06147,ko:K18889	ko02010,map02010	M00707			ko00000,ko00001,ko00002,ko02000	3.A.1.106,3.A.1.106.13,3.A.1.106.5,3.A.1.109,3.A.1.21			1EQK8@1016,1HWU3@117743,4NDY6@976,COG1132@1,COG1132@2	V	ABC transporter, ATP-binding protein
PG001_13_26	punA		2.4.2.1	ko:K03783	ko00230,ko00240,ko00760,ko01100,ko01110,map00230,map00240,map00760,map01100,map01110		R01561,R01863,R01969,R02147,R02294,R02295,R02297,R02484,R02557,R02748,R08368,R10244	RC00033,RC00063,RC00122	ko00000,ko00001,ko01000				1EQMR@1016,1HWSP@117743,4NE4J@976,COG0005@1,COG0005@2	F	The purine nucleoside phosphorylases catalyze the phosphorolytic breakdown of the N-glycosidic bond in the beta- (deoxy)ribonucleoside molecules, with the formation of the corresponding free purine bases and pentose-1-phosphate
PG001_13_27													1EQPF@1016,1HZ8D@117743,4NE0J@976,COG0501@1,COG0501@2	O	Peptidase M48
PG001_13_28	prfC	GO:0003674,GO:0003676,GO:0003723,GO:0003747,GO:0005488,GO:0005575,GO:0005622,GO:0005623,GO:0005737,GO:0005829,GO:0006412,GO:0006415,GO:0006518,GO:0006807,GO:0008079,GO:0008135,GO:0008150,GO:0008152,GO:0009058,GO:0009059,GO:0009987,GO:0010467,GO:0016043,GO:0016150,GO:0019538,GO:0022411,GO:0032984,GO:0034641,GO:0034645,GO:0043043,GO:0043170,GO:0043603,GO:0043604,GO:0043624,GO:0043933,GO:0044237,GO:…		ko:K02837,ko:K07133					ko00000,ko03012				1ERDI@1016,1HY71@117743,4NFEZ@976,COG4108@1,COG4108@2	J	Increases the formation of ribosomal termination complexes and stimulates activities of RF-1 and RF-2. It binds guanine nucleotides and has strong preference for UGA stop codons. It may interact directly with the ribosome. The stimulation of RF- 1 and RF-2 is significantly reduced by GTP and GDP, but not by GMP
PG001_13_29	gldA		3.6.3.7	ko:K01990,ko:K09697	ko02010,ko02020,map02010,map02020	M00253,M00254			ko00000,ko00001,ko00002,ko01000,ko02000	3.A.1,3.A.1.115			1EQ24@1016,1HWPM@117743,4NEH0@976,COG1131@1,COG1131@2	V	Gliding motility-associated ABC transporter ATP-binding subunit GldA
PG001_13_30				ko:K09800					ko00000,ko02000				1EQKQ@1016,1HXHN@117743,4NEJQ@976,COG2982@1,COG2982@2	M	AsmA-like C-terminal region
PG001_13_31	gpmA	GO:0003674,GO:0003824,GO:0004619,GO:0005575,GO:0005622,GO:0005623,GO:0005737,GO:0005829,GO:0005975,GO:0005996,GO:0006006,GO:0006082,GO:0006090,GO:0006091,GO:0006094,GO:0006096,GO:0006109,GO:0006139,GO:0006140,GO:0006163,GO:0006164,GO:0006165,GO:0006725,GO:0006732,GO:0006733,GO:0006753,GO:0006754,GO:0006757,GO:0006793,GO:0006796,GO:0006807,GO:0008150,GO:0008152,GO:0009056,GO:0009058,GO:0009108,GO:…	5.4.2.11	ko:K01834	ko00010,ko00260,ko00680,ko01100,ko01110,ko01120,ko01130,ko01200,ko01230,ko04922,ko05230,map00010,map00260,map00680,map01100,map01110,map01120,map01130,map01200,map01230,map04922,map05230	M00001,M00002,M00003	R01518	RC00536	ko00000,ko00001,ko00002,ko01000,ko04131,ko04147				1ER2W@1016,1I215@117743,4NFP5@976,COG0588@1,COG0588@2	G	Catalyzes the interconversion of 2-phosphoglycerate and 3-phosphoglycerate
PG001_13_32	bshA	GO:0003674,GO:0003824,GO:0016740,GO:0016757		ko:K00754					ko00000,ko01000		GT4		1EQI9@1016,1HWYY@117743,4NFPA@976,COG0438@1,COG0438@2	M	N-acetyl-alpha-D-glucosaminyl L-malate synthase BshA
PG001_13_33				ko:K02575	ko00910,map00910	M00615			ko00000,ko00001,ko00002,ko02000	2.A.1.8			1ER8D@1016,1HX5J@117743,4NETE@976,COG2223@1,COG2223@2	P	Transporter, major facilitator family protein
PG001_13_34	narK			ko:K02575	ko00910,map00910	M00615			ko00000,ko00001,ko00002,ko02000	2.A.1.8			1EQH3@1016,1HWYX@117743,4NJ57@976,COG2223@1,COG2223@2	P	Major Facilitator Superfamily
PG001_13_35													1ESTC@1016,1HZTZ@117743,4NFZF@976,COG2223@1,COG2223@2	P	K08265 heterodisulfide reductase subunit E
PG001_13_36	nasC			ko:K00372	ko00910,ko01120,map00910,map01120	M00531	R00798,R01106	RC02812	ko00000,ko00001,ko00002,ko01000				1ESXA@1016,1HXQ0@117743,4NG4N@976,COG0243@1,COG0243@2	C	Belongs to the prokaryotic molybdopterin-containing oxidoreductase family
PG001_13_37													1ERD8@1016,1HZJV@117743,4NIEP@976,COG0437@1,COG0437@2	C	4Fe-4S binding domain protein
PG001_13_38			1.20.2.1,1.20.9.1	ko:K08355					ko00000,ko01000,ko02000	5.A.3.6			1EQN7@1016,1I3V0@117743,4NMQ1@976,COG2146@1,COG2146@2	P	K02636 cytochrome b6-f complex iron-sulfur subunit
PG001_13_39													1ESHQ@1016,1IF8B@117743,2BTQG@1,32NXJ@2,4NXC4@976
PG001_13_40	moaA	GO:0003674,GO:0003824,GO:0005575,GO:0005618,GO:0005623,GO:0005886,GO:0006732,GO:0006777,GO:0006793,GO:0006796,GO:0006807,GO:0008150,GO:0008152,GO:0009058,GO:0009108,GO:0009987,GO:0016020,GO:0018130,GO:0019538,GO:0019637,GO:0019720,GO:0030312,GO:0040007,GO:0043170,GO:0043545,GO:0044237,GO:0044238,GO:0044249,GO:0044260,GO:0044267,GO:0044464,GO:0046483,GO:0051186,GO:0051188,GO:0051189,GO:0071704,GO:…	4.1.99.22,4.6.1.17	ko:K03639,ko:K20967	ko00790,ko01100,ko04122,map00790,map01100,map04122		R09394,R11372	RC03420,RC03425	ko00000,ko00001,ko01000				1ERSN@1016,1HWK6@117743,4NFS9@976,COG2896@1,COG2896@2	H	Molybdenum Cofactor Synthesis C
PG001_13_41	modA			ko:K02020	ko02010,map02010	M00189			ko00000,ko00001,ko00002,ko02000	3.A.1.8			1ERS9@1016,1I1B0@117743,4NMPV@976,COG0725@1,COG0725@2	P	Molybdate ABC transporter
PG001_13_42	modB			ko:K02018,ko:K15496	ko02010,map02010	M00189,M00423			ko00000,ko00001,ko00002,ko02000	3.A.1.6.5,3.A.1.8			1EQKA@1016,1I0Y9@117743,4NIXK@976,COG4149@1,COG4149@2	P	Molybdate ABC transporter permease
PG001_13_43	modC		3.6.3.29,3.6.3.30	ko:K02010,ko:K02017	ko02010,map02010	M00189,M00190			ko00000,ko00001,ko00002,ko01000,ko02000	3.A.1.10,3.A.1.8			1ERXW@1016,1I0DW@117743,4NK56@976,COG3842@1,COG3842@2	E	ATP-binding protein
PG001_13_44	nirK		1.7.2.1	ko:K00368,ko:K12263	ko00910,ko01120,map00910,map01120	M00529	R00783,R00785	RC00086	ko00000,ko00001,ko00002,ko01000				1EQSP@1016,1HXBK@117743,4NEXP@976,COG2010@1,COG2010@2,COG2132@1,COG2132@2	C	Psort location Periplasmic, score
PG001_13_45													1EQF9@1016,1HYTH@117743,4NGBN@976,COG1262@1,COG1262@2	S	serine threonine-protein kinase pkn1
PG001_13_46													1IAAS@117743,2F0G6@1,33R8B@2,4PJ2H@976
PG001_13_47													1ERX5@1016,1IEZN@117743,29C3P@1,2ZZ24@2,4PEEX@976	S	Psort location Cytoplasmic, score 8.96
PG001_13_48				ko:K07152					ko00000,ko03029				1EQ1D@1016,1I17P@117743,4NN4N@976,COG1999@1,COG1999@2	S	Psort location CytoplasmicMembrane, score
PG001_13_49	moeA		2.10.1.1	ko:K03750	ko00790,ko01100,map00790,map01100		R09735	RC03462	ko00000,ko00001,ko01000				1EQXG@1016,1HXGQ@117743,4NDYD@976,COG0303@1,COG0303@2	H	MoeA N-terminal region (domain I and II)
PG001_13_50	modE	GO:0003674,GO:0005488,GO:0005515,GO:0005575,GO:0005622,GO:0005623,GO:0005737,GO:0005829,GO:0042802,GO:0044424,GO:0044444,GO:0044464		ko:K02019,ko:K05772	ko02010,map02010	M00186			ko00000,ko00001,ko00002,ko02000,ko03000	3.A.1.6.2,3.A.1.6.4			1ES1G@1016,1I43Z@117743,4NUSR@976,COG2005@1,COG2005@2	S	Transcriptional regulator, LysR family
PG001_13_51	mobA	GO:0003674,GO:0003824,GO:0006732,GO:0006777,GO:0006793,GO:0006796,GO:0006807,GO:0008150,GO:0008152,GO:0009058,GO:0009108,GO:0009987,GO:0018130,GO:0019538,GO:0019637,GO:0019720,GO:0043170,GO:0043545,GO:0044237,GO:0044238,GO:0044249,GO:0044260,GO:0044267,GO:0046483,GO:0051186,GO:0051188,GO:0051189,GO:0071704,GO:0090407,GO:1901360,GO:1901362,GO:1901564,GO:1901566,GO:1901576	2.7.7.77	ko:K03752,ko:K13818	ko00790,ko01100,map00790,map01100		R11581		ko00000,ko00001,ko01000				1ES4H@1016,1I4KF@117743,4NSH9@976,COG0746@1,COG0746@2	H	Transfers a GMP moiety from GTP to Mo-molybdopterin (Mo- MPT) cofactor (Moco or molybdenum cofactor) to form Mo- molybdopterin guanine dinucleotide (Mo-MGD) cofactor
PG001_13_52	lon		3.4.21.53	ko:K01338	ko04112,map04112				ko00000,ko00001,ko01000,ko01002				1EQ3Q@1016,1HX2R@117743,4NE1G@976,COG0466@1,COG0466@2	O	ATP-dependent serine protease that mediates the selective degradation of mutant and abnormal proteins as well as certain short-lived regulatory proteins. Required for cellular homeostasis and for survival from DNA damage and developmental changes induced by stress. Degrades polypeptides processively to yield small peptide fragments that are 5 to 10 amino acids long. Binds to DNA in a double-stran…
PG001_13_53	folE	GO:0000166,GO:0001882,GO:0001883,GO:0003674,GO:0003824,GO:0003933,GO:0003934,GO:0005488,GO:0005525,GO:0005575,GO:0005622,GO:0005623,GO:0005737,GO:0005829,GO:0006066,GO:0006082,GO:0006139,GO:0006575,GO:0006725,GO:0006729,GO:0006732,GO:0006760,GO:0006807,GO:0008150,GO:0008152,GO:0008270,GO:0008616,GO:0009058,GO:0009108,GO:0009116,GO:0009119,GO:0009163,GO:0009987,GO:0016787,GO:0016810,GO:0016814,GO:…	2.7.6.3,3.5.4.16	ko:K00950,ko:K01495	ko00790,ko01100,map00790,map01100	M00126,M00841,M00842,M00843	R00428,R03503,R04639,R05046,R05048	RC00002,RC00017,RC00263,RC00294,RC00323,RC00945,RC01188	ko00000,ko00001,ko00002,ko01000			iNJ661.Rv3609c	1EQRR@1016,1HYCK@117743,4NFC2@976,COG0302@1,COG0302@2	F	gtp cyclohydrolase
PG001_13_54			3.2.1.52	ko:K12373	ko00511,ko00513,ko00520,ko00531,ko00603,ko00604,ko01100,ko04142,map00511,map00513,map00520,map00531,map00603,map00604,map01100,map04142	M00079	R00022,R06004,R11316	RC00049	ko00000,ko00001,ko00002,ko01000,ko03110		GH20		1EQ3U@1016,1HXU1@117743,4NE08@976,COG3525@1,COG3525@2	G	hydrolase family 20, catalytic
PG001_13_55	lldD		1.1.2.3	ko:K00101	ko00620,ko01100,map00620,map01100		R00196	RC00044	ko00000,ko00001,ko01000				1EQVG@1016,1HXKE@117743,4NEBK@976,COG1304@1,COG1304@2	C	Psort location Cytoplasmic, score
PG001_13_56	yhgF	GO:0005575,GO:0005622,GO:0005623,GO:0005737,GO:0005829,GO:0008150,GO:0009314,GO:0009628,GO:0010212,GO:0044424,GO:0044444,GO:0044464,GO:0050896		ko:K06959					ko00000				1EQNZ@1016,1HXWN@117743,4NETD@976,COG2183@1,COG2183@2	K	Tex-like protein
PG001_13_57	pdhA		1.2.4.1	ko:K00161	ko00010,ko00020,ko00620,ko01100,ko01110,ko01120,ko01130,ko01200,ko04066,ko04922,ko05230,map00010,map00020,map00620,map01100,map01110,map01120,map01130,map01200,map04066,map04922,map05230	M00307	R00014,R00209,R01699,R03270	RC00004,RC00027,RC00627,RC02742,RC02744,RC02882	br01601,ko00000,ko00001,ko00002,ko01000				1EQX7@1016,1HX15@117743,4NF2J@976,COG1071@1,COG1071@2	C	The pyruvate dehydrogenase complex catalyzes the overall conversion of pyruvate to acetyl-CoA and CO(2)
PG001_13_58	pdhC		1.2.4.1,2.3.1.12	ko:K00162,ko:K00627	ko00010,ko00020,ko00620,ko01100,ko01110,ko01120,ko01130,ko01200,ko04066,ko04922,ko05230,map00010,map00020,map00620,map01100,map01110,map01120,map01130,map01200,map04066,map04922,map05230	M00307	R00014,R00209,R01699,R02569,R03270	RC00004,RC00027,RC00627,RC02742,RC02744,RC02857,RC02882	br01601,ko00000,ko00001,ko00002,ko01000				1EQQ9@1016,1HZ6M@117743,4NFB9@976,COG0508@1,COG0508@2	C	The pyruvate dehydrogenase complex catalyzes the overall conversion of pyruvate to acetyl-CoA and CO(2)
PG001_13_59	ycbB			ko:K21470					ko00000,ko01002,ko01011				1EQ7S@1016,1I08J@117743,4NH3J@976,COG2989@1,COG2989@2	S	peptidoglycan binding domain protein
PG001_14_1	dtd	GO:0002161,GO:0003674,GO:0003824,GO:0005575,GO:0005622,GO:0005623,GO:0005737,GO:0006139,GO:0006399,GO:0006450,GO:0006725,GO:0006807,GO:0006950,GO:0008150,GO:0008152,GO:0009266,GO:0009408,GO:0009628,GO:0009987,GO:0016070,GO:0016787,GO:0016788,GO:0034641,GO:0034660,GO:0043170,GO:0044237,GO:0044238,GO:0044424,GO:0044464,GO:0046483,GO:0050896,GO:0051499,GO:0051500,GO:0052689,GO:0065007,GO:0065008,GO:…		ko:K07560					ko00000,ko01000,ko03016				1ERU9@1016,1I1XN@117743,4NNFF@976,COG1490@1,COG1490@2	J	rejects L-amino acids rather than detecting D-amino acids in the active site. By recycling D-aminoacyl-tRNA to D-amino acids and free tRNA molecules, this enzyme counteracts the toxicity associated with the formation of D-aminoacyl-tRNA entities in vivo and helps enforce protein L-homochirality
PG001_14_2	cas9			ko:K09952					ko00000,ko01000,ko02048				1ERHE@1016,1HYZN@117743,4NFM9@976,COG3513@1,COG3513@2	L	CRISPR (clustered regularly interspaced short palindromic repeat) is an adaptive immune system that provides protection against mobile genetic elements (viruses, transposable elements and conjugative plasmids). CRISPR clusters contain spacers, sequences complementary to antecedent mobile elements, and target invading nucleic acids. CRISPR clusters are transcribed and processed into CRISPR RNA (cr…
PG001_14_3	cas9			ko:K09952					ko00000,ko01000,ko02048				1ERHE@1016,1HYZN@117743,4NFM9@976,COG3513@1,COG3513@2	L	CRISPR (clustered regularly interspaced short palindromic repeat) is an adaptive immune system that provides protection against mobile genetic elements (viruses, transposable elements and conjugative plasmids). CRISPR clusters contain spacers, sequences complementary to antecedent mobile elements, and target invading nucleic acids. CRISPR clusters are transcribed and processed into CRISPR RNA (cr…
PG001_14_4	cas9			ko:K09952					ko00000,ko01000,ko02048				1ERHE@1016,1HYZN@117743,4NFM9@976,COG3513@1,COG3513@2	L	CRISPR (clustered regularly interspaced short palindromic repeat) is an adaptive immune system that provides protection against mobile genetic elements (viruses, transposable elements and conjugative plasmids). CRISPR clusters contain spacers, sequences complementary to antecedent mobile elements, and target invading nucleic acids. CRISPR clusters are transcribed and processed into CRISPR RNA (cr…
PG001_14_5	cas2			ko:K09951					ko00000,ko02048				1ERZF@1016,1I2XP@117743,4NQ8Z@976,COG3512@1,COG3512@2	L	CRISPR (clustered regularly interspaced short palindromic repeat), is an adaptive immune system that provides protection against mobile genetic elements (viruses, transposable elements and conjugative plasmids). CRISPR clusters contain sequences complementary to antecedent mobile elements and target invading nucleic acids. CRISPR clusters are transcribed and processed into CRISPR RNA (crRNA). Fun…
PG001_14_6	MA20_01300												1ESC9@1016,1I587@117743,4NUXX@976,COG2261@1,COG2261@2	S	Transglycosylase associated protein
PG001_14_7													1ERZX@1016,1I4JD@117743,2AW06@1,31MUN@2,4NS2D@976
PG001_14_8													1ESAQ@1016,1IC7G@117743,2ABB3@1,310RP@2,4PFDC@976
PG001_14_9													1ES04@1016,1IF0Q@117743,2AAK6@1,30ZXP@2,4PEFP@976	S	Psort location CytoplasmicMembrane, score
PG001_14_10	XK27_07760												1ES8U@1016,1IJ5H@117743,4NUNV@976,COG4980@1,COG4980@2	S	YtxH-like protein
PG001_14_11	pdxH	GO:0003674,GO:0003824,GO:0004733,GO:0006081,GO:0006725,GO:0006732,GO:0006766,GO:0006767,GO:0006793,GO:0006796,GO:0006807,GO:0008150,GO:0008152,GO:0009058,GO:0009108,GO:0009110,GO:0009987,GO:0016491,GO:0016638,GO:0016641,GO:0017144,GO:0018130,GO:0019438,GO:0019637,GO:0034641,GO:0042364,GO:0042816,GO:0042819,GO:0042822,GO:0042823,GO:0044237,GO:0044249,GO:0044271,GO:0044281,GO:0044283,GO:0046184,GO:…	1.4.3.5	ko:K00275	ko00750,ko01100,ko01120,map00750,map01100,map01120	M00124	R00277,R00278,R01710,R01711	RC00048,RC00116	ko00000,ko00001,ko00002,ko01000				1ER2E@1016,1HXWH@117743,4NFH7@976,COG0259@1,COG0259@2	H	Catalyzes the oxidation of either pyridoxine 5'- phosphate (PNP) or pyridoxamine 5'-phosphate (PMP) into pyridoxal 5'-phosphate (PLP)
PG001_14_12	ppiD		5.2.1.8	ko:K01802,ko:K03769,ko:K03770					ko00000,ko01000,ko03110				1EQTM@1016,1HXT3@117743,4NDZZ@976,COG0760@1,COG0760@2	O	peptidylprolyl isomerase
PG001_14_13													1ER0K@1016,1I1Q3@117743,4NIPJ@976,COG5492@1,COG5492@2	N	Leucine rich repeats (6 copies)
PG001_14_14	secE	GO:0002790,GO:0003674,GO:0005215,GO:0005575,GO:0005623,GO:0005886,GO:0005887,GO:0006605,GO:0006612,GO:0006613,GO:0006614,GO:0006616,GO:0006810,GO:0006886,GO:0008104,GO:0008150,GO:0008320,GO:0008565,GO:0009306,GO:0009987,GO:0015031,GO:0015833,GO:0016020,GO:0016021,GO:0016043,GO:0022857,GO:0022884,GO:0031224,GO:0031226,GO:0031522,GO:0032940,GO:0032978,GO:0032991,GO:0033036,GO:0033365,GO:0034613,GO:…		ko:K03073	ko02024,ko03060,ko03070,map02024,map03060,map03070	M00335			ko00000,ko00001,ko00002,ko02044	3.A.5.1,3.A.5.2			1ES9Y@1016,1I536@117743,4NV63@976,COG0690@1,COG0690@2	U	Belongs to the SecE SEC61-gamma family
PG001_14_15	nusG	GO:0005575,GO:0005618,GO:0005622,GO:0005623,GO:0005737,GO:0005829,GO:0005886,GO:0006139,GO:0006351,GO:0006353,GO:0006355,GO:0006725,GO:0006807,GO:0008150,GO:0008152,GO:0009058,GO:0009059,GO:0009889,GO:0009987,GO:0010467,GO:0010468,GO:0010556,GO:0016020,GO:0016070,GO:0018130,GO:0019219,GO:0019222,GO:0019438,GO:0030312,GO:0031323,GO:0031326,GO:0031554,GO:0031564,GO:0032774,GO:0034641,GO:0034645,GO:…		ko:K02601					ko00000,ko03009,ko03021				1ER0X@1016,1HWPB@117743,4NF2X@976,COG0250@1,COG0250@2	K	Participates in transcription elongation, termination and antitermination
PG001_14_16	rplK	GO:0000027,GO:0003674,GO:0003676,GO:0003723,GO:0003735,GO:0005198,GO:0005488,GO:0005575,GO:0005618,GO:0005622,GO:0005623,GO:0005737,GO:0005829,GO:0005840,GO:0006412,GO:0006415,GO:0006518,GO:0006807,GO:0006950,GO:0006996,GO:0007154,GO:0008150,GO:0008152,GO:0009058,GO:0009059,GO:0009267,GO:0009605,GO:0009987,GO:0009991,GO:0010467,GO:0015934,GO:0015968,GO:0016043,GO:0019538,GO:0019843,GO:0022411,GO:…		ko:K02867	ko03010,map03010	M00178,M00179			br01610,ko00000,ko00001,ko00002,ko03011				1ERSP@1016,1I18G@117743,4NM60@976,COG0080@1,COG0080@2	J	Forms part of the ribosomal stalk which helps the ribosome interact with GTP-bound translation factors
PG001_14_17	rplA	GO:0000027,GO:0000470,GO:0003674,GO:0003676,GO:0003723,GO:0003735,GO:0005198,GO:0005488,GO:0005575,GO:0005618,GO:0005622,GO:0005623,GO:0005737,GO:0005829,GO:0005840,GO:0005886,GO:0006139,GO:0006364,GO:0006396,GO:0006412,GO:0006417,GO:0006446,GO:0006518,GO:0006725,GO:0006807,GO:0006996,GO:0008150,GO:0008152,GO:0009058,GO:0009059,GO:0009889,GO:0009890,GO:0009892,GO:0009987,GO:0010467,GO:0010468,GO:…		ko:K02863	ko03010,map03010	M00178,M00179			br01610,ko00000,ko00001,ko00002,ko03011				1EQNK@1016,1HZJ6@117743,4NEIC@976,COG0081@1,COG0081@2	J	Binds directly to 23S rRNA. The L1 stalk is quite mobile in the ribosome, and is involved in E site tRNA release
PG001_14_18	rplJ	GO:0003674,GO:0003735,GO:0005198,GO:0005488,GO:0005575,GO:0005618,GO:0005622,GO:0005623,GO:0005737,GO:0005829,GO:0005840,GO:0005886,GO:0006412,GO:0006417,GO:0006518,GO:0006807,GO:0008150,GO:0008152,GO:0009058,GO:0009059,GO:0009889,GO:0009890,GO:0009892,GO:0009987,GO:0010467,GO:0010468,GO:0010556,GO:0010558,GO:0010605,GO:0010608,GO:0010629,GO:0015934,GO:0016020,GO:0017148,GO:0019222,GO:0019538,GO:…		ko:K02864,ko:K02935	ko03010,map03010	M00178,M00179			br01610,ko00000,ko00001,ko00002,ko03011				1EQTT@1016,1HXJG@117743,4NFFK@976,COG0244@1,COG0244@2	J	Forms part of the ribosomal stalk, playing a central role in the interaction of the ribosome with GTP-bound translation factors
PG001_14_19	rplL			ko:K02935	ko03010,map03010	M00178			br01610,ko00000,ko00001,ko00002,ko03011				1ERZD@1016,1I1Y0@117743,4NQAQ@976,COG0222@1,COG0222@2	J	Forms part of the ribosomal stalk which helps the ribosome interact with GTP-bound translation factors. Is thus essential for accurate translation
PG001_14_20													1ESIV@1016,1IM4K@117743,2AC9R@1,311UF@2,4PGPZ@976
PG001_14_21													1ERV6@1016,1I6EG@117743,4NU6Y@976,COG0454@1,COG0454@2	K	Psort location Cytoplasmic, score 8.96
PG001_14_22													1ERV6@1016,1I6EG@117743,4NU6Y@976,COG0454@1,COG0454@2	K	Psort location Cytoplasmic, score 8.96
PG001_14_23	rpoB	GO:0000428,GO:0003674,GO:0003824,GO:0003899,GO:0005575,GO:0005622,GO:0005623,GO:0005737,GO:0005829,GO:0006139,GO:0006351,GO:0006725,GO:0006807,GO:0008150,GO:0008152,GO:0009058,GO:0009059,GO:0009987,GO:0010467,GO:0016070,GO:0016740,GO:0016772,GO:0016779,GO:0018130,GO:0019438,GO:0030880,GO:0032774,GO:0032991,GO:0034062,GO:0034641,GO:0034645,GO:0034654,GO:0043170,GO:0044237,GO:0044238,GO:0044249,GO:…	2.7.7.6	ko:K03043,ko:K13797	ko00230,ko00240,ko01100,ko03020,map00230,map00240,map01100,map03020	M00183	R00435,R00441,R00442,R00443	RC02795	br01611,ko00000,ko00001,ko00002,ko01000,ko03021,ko03400				1EQH7@1016,1HXXA@117743,4NF8D@976,COG0085@1,COG0085@2	K	DNA-dependent RNA polymerase catalyzes the transcription of DNA into RNA using the four ribonucleoside triphosphates as substrates
PG001_14_24													1ERUQ@1016,1I9BQ@117743,2E5BN@1,3303P@2,4NYPM@976
PG001_14_25													1ERNE@1016,1I69H@117743,2ECA1@1,3368D@2,4NVFW@976
PG001_14_26	macA			ko:K02005					ko00000				1ER2P@1016,1HYKR@117743,4NFT4@976,COG0845@1,COG0845@2	M	Belongs to the membrane fusion protein (MFP) (TC 8.A.1) family
PG001_14_27													1ESNS@1016,1IFBB@117743,2BW82@1,345SU@2,4P5KV@976
PG001_14_28													1ESBF@1016,1I42P@117743,2C8VT@1,32RN1@2,4NS78@976	S	Protein of unknown function (DUF2795)
PG001_14_29	secA	GO:0000166,GO:0003674,GO:0003824,GO:0005215,GO:0005488,GO:0005524,GO:0005575,GO:0005622,GO:0005623,GO:0005737,GO:0005829,GO:0005886,GO:0005887,GO:0006810,GO:0008104,GO:0008144,GO:0008150,GO:0008320,GO:0008565,GO:0015031,GO:0015399,GO:0015405,GO:0015440,GO:0015450,GO:0015462,GO:0015833,GO:0016020,GO:0016021,GO:0016462,GO:0016787,GO:0016817,GO:0016818,GO:0016887,GO:0017076,GO:0017111,GO:0022804,GO:…		ko:K03070	ko02024,ko03060,ko03070,map02024,map03060,map03070	M00335			ko00000,ko00001,ko00002,ko02044	3.A.5.1,3.A.5.10,3.A.5.2,3.A.5.4			1EQE4@1016,1HXC3@117743,4NF7C@976,COG0653@1,COG0653@2	U	Part of the Sec protein translocase complex. Interacts with the SecYEG preprotein conducting channel. Has a central role in coupling the hydrolysis of ATP to the transfer of proteins into and across the cell membrane, serving as an ATP-driven molecular motor driving the stepwise translocation of polypeptide chains across the membrane
PG001_14_30													1ESS7@1016,1IC89@117743,298GH@1,2ZVMM@2,4P0J0@976
PG001_14_31													1ERRE@1016,1I1F0@117743,28PMD@1,2ZCAE@2,4NMHE@976	S	Outer membrane protein beta-barrel domain
PG001_14_32													1ERCK@1016,1I7Y9@117743,4PNDJ@976,COG3864@1,COG3864@2	S	VWA domain containing CoxE-like protein
PG001_14_33	fmt2		3.2.2.10	ko:K06966	ko00230,ko00240,map00230,map00240		R00182,R00510	RC00063,RC00318	ko00000,ko00001,ko01000				1EQTR@1016,1HXT0@117743,4NF20@976,COG1611@1,COG1611@2	S	Belongs to the LOG family
PG001_14_34	dpp11	GO:0003674,GO:0003824,GO:0004177,GO:0006508,GO:0006518,GO:0006807,GO:0008150,GO:0008152,GO:0008233,GO:0008238,GO:0008239,GO:0009056,GO:0009987,GO:0016787,GO:0019538,GO:0034641,GO:0043170,GO:0043171,GO:0043603,GO:0044237,GO:0044238,GO:0044248,GO:0070011,GO:0071704,GO:0140096,GO:1901564,GO:1901565,GO:1901575	2.1.1.80,3.1.1.61	ko:K05802,ko:K07052,ko:K10953,ko:K13924	ko02020,ko02030,ko05110,map02020,map02030,map05110	M00506			ko00000,ko00001,ko00002,ko01000,ko02000,ko02022,ko02035,ko02042	1.A.23.1.1			1EQ92@1016,1IJEB@117743,4PKS5@976,COG4717@1,COG4717@2	S	Peptidase S46
PG001_14_35	deoC	GO:0003674,GO:0003824,GO:0004139,GO:0005575,GO:0005622,GO:0005623,GO:0005737,GO:0005829,GO:0005975,GO:0006139,GO:0006725,GO:0006753,GO:0006793,GO:0006796,GO:0006807,GO:0006950,GO:0006974,GO:0008150,GO:0008152,GO:0009056,GO:0009058,GO:0009117,GO:0009166,GO:0009262,GO:0009264,GO:0009987,GO:0015949,GO:0016052,GO:0016829,GO:0016830,GO:0016832,GO:0018130,GO:0019438,GO:0019439,GO:0019637,GO:0033554,GO:…	4.1.2.4	ko:K01619	ko00030,map00030		R01066	RC00436,RC00437	ko00000,ko00001,ko01000			iEcSMS35_1347.EcSMS35_4930,iPC815.YPO0436	1EQPB@1016,1I1DS@117743,4NGE3@976,COG0274@1,COG0274@2	H	Catalyzes a reversible aldol reaction between acetaldehyde and D-glyceraldehyde 3-phosphate to generate 2-deoxy- D-ribose 5-phosphate
PG001_14_36	xth		3.1.11.2	ko:K01142	ko03410,map03410				ko00000,ko00001,ko01000,ko03400				1EQNT@1016,1HY7R@117743,4NEY3@976,COG0708@1,COG0708@2	L	exodeoxyribonuclease III
PG001_14_37	fabH		2.3.1.180,2.3.1.262	ko:K00648,ko:K18003	ko00061,ko00405,ko01100,ko01130,ko01212,ko02024,ko02025,map00061,map00405,map01100,map01130,map01212,map02024,map02025	M00082,M00083	R10707,R11586,R11587,R11588	RC00004,RC02729,RC02888	ko00000,ko00001,ko00002,ko01000,ko01004				1EQAC@1016,1HY4I@117743,4NFIN@976,COG0332@1,COG0332@2	I	Catalyzes the condensation reaction of fatty acid synthesis by the addition to an acyl acceptor of two carbons from malonyl-ACP. Catalyzes the first condensation reaction which initiates fatty acid synthesis and may therefore play a role in governing the total rate of fatty acid production. Possesses both acetoacetyl-ACP synthase and acetyl transacylase activities. Its substrate specificity deter…
PG001_14_38	manA		5.3.1.8	ko:K01809	ko00051,ko00520,ko01100,ko01110,ko01130,map00051,map00520,map01100,map01110,map01130	M00114	R01819	RC00376	ko00000,ko00001,ko00002,ko01000				1EQJ7@1016,1HXBP@117743,4NF9A@976,COG1482@1,COG1482@2	G	mannose-6-phosphate isomerase
PG001_14_39													1ESZJ@1016,1IFGG@117743,2F0GD@1,31AZZ@2,4PIMW@976
PG001_14_40													1ESG1@1016,1IF7H@117743,2CBD0@1,33XFF@2,4P3C5@976
PG001_14_41													1ERUW@1016,1IEYZ@117743,28MAK@1,2ZAP8@2,4PARR@976
PG001_14_42													1ET2M@1016,1IHMX@117743,2ACFY@1,3121K@2,4PGWF@976	S	SMI1-KNR4 cell-wall
PG001_14_44	yfkO												1EQ9I@1016,1I0JA@117743,4NEA5@976,COG0778@1,COG0778@2	C	Nitroreductase family
PG001_14_45	intIA			ko:K04763					ko00000,ko03036				1EQQE@1016,1I7WC@117743,4NGP2@976,COG0582@1,COG0582@2	L	Belongs to the 'phage' integrase family
PG001_14_46	hsdS		3.1.21.3	ko:K01154					ko00000,ko01000,ko02048				1TT1D@1239,22IC5@1570339,24A13@186801,COG0732@1,COG0732@2	V	Type I restriction modification DNA specificity domain protein
PG001_14_47			3.1.21.3	ko:K01154					ko00000,ko01000,ko02048				2FMF3@200643,4ANRD@815,4P2PI@976,COG0732@1,COG0732@2	V	Type I restriction modification DNA specificity domain
PG001_14_48	hsdM		2.1.1.72	ko:K03427					ko00000,ko01000,ko02048				1ETF0@1016,1HYHR@117743,4NGGB@976,COG0286@1,COG0286@2	V	HsdM N-terminal domain
PG001_14_49	hsdR		3.1.21.3	ko:K01153					ko00000,ko01000,ko02048				1EQJ2@1016,1HYP2@117743,4NH89@976,COG4096@1,COG4096@2	L	EcoEI R protein C-terminal
PG001_14_50	grpE	GO:0000166,GO:0000774,GO:0003674,GO:0005488,GO:0005515,GO:0005575,GO:0005618,GO:0005623,GO:0006950,GO:0007154,GO:0008150,GO:0009267,GO:0009605,GO:0009987,GO:0009991,GO:0017076,GO:0030234,GO:0030312,GO:0030554,GO:0031667,GO:0031668,GO:0031669,GO:0033554,GO:0036094,GO:0040007,GO:0042594,GO:0044464,GO:0050790,GO:0050896,GO:0051082,GO:0051716,GO:0060589,GO:0060590,GO:0065007,GO:0065009,GO:0071496,GO:…		ko:K02652,ko:K03687					ko00000,ko02035,ko02044,ko03029,ko03110	3.A.15.2			1ERWK@1016,1I181@117743,4NQ6M@976,COG0576@1,COG0576@2	O	Participates actively in the response to hyperosmotic and heat shock by preventing the aggregation of stress-denatured proteins, in association with DnaK and GrpE. It is the nucleotide exchange factor for DnaK and may function as a thermosensor. Unfolded proteins bind initially to DnaJ
PG001_14_51	dnaJ	GO:0000988,GO:0000989,GO:0003674,GO:0003756,GO:0003824,GO:0005488,GO:0005515,GO:0005575,GO:0005622,GO:0005623,GO:0005737,GO:0005829,GO:0006139,GO:0006259,GO:0006260,GO:0006457,GO:0006458,GO:0006725,GO:0006807,GO:0006950,GO:0008150,GO:0008152,GO:0008270,GO:0009058,GO:0009059,GO:0009266,GO:0009408,GO:0009628,GO:0009889,GO:0009987,GO:0010556,GO:0015035,GO:0015036,GO:0016020,GO:0016032,GO:0016043,GO:…		ko:K03686					ko00000,ko03029,ko03110				1ER0H@1016,1HXKY@117743,4NF41@976,COG0484@1,COG0484@2	O	ATP binding to DnaK triggers the release of the substrate protein, thus completing the reaction cycle. Several rounds of ATP-dependent interactions between DnaJ, DnaK and GrpE are required for fully efficient folding. Also involved, together with DnaK and GrpE, in the DNA replication of plasmids through activation of initiation proteins
PG001_14_52	rpoN			ko:K03092	ko02020,ko05111,map02020,map05111				ko00000,ko00001,ko03021				1ER72@1016,1HX2W@117743,4NE5B@976,COG1508@1,COG1508@2	K	RNA polymerase
PG001_14_53	tuaA												1ETFA@1016,1HXE1@117743,4NFIA@976,COG2148@1,COG2148@2	M	Bacterial sugar transferase
PG001_14_54	wecA	GO:0000271,GO:0000287,GO:0003674,GO:0003824,GO:0005488,GO:0005515,GO:0005575,GO:0005618,GO:0005623,GO:0005886,GO:0005887,GO:0005975,GO:0005976,GO:0006629,GO:0008144,GO:0008150,GO:0008152,GO:0008610,GO:0008653,GO:0008963,GO:0009058,GO:0009059,GO:0009103,GO:0009246,GO:0009274,GO:0009276,GO:0009987,GO:0016020,GO:0016021,GO:0016043,GO:0016051,GO:0016740,GO:0016772,GO:0016780,GO:0030145,GO:0030312,GO:…	2.7.8.33,2.7.8.35,5.1.3.14	ko:K01791,ko:K02851	ko00520,ko01100,ko05111,map00520,map01100,map05111	M00362	R00420,R08856	RC00002,RC00290	ko00000,ko00001,ko00002,ko01000,ko01003,ko01005			iAF987.Gmet_1505,iECSF_1327.ECSF_3624	1ER58@1016,1HZEV@117743,4NGKM@976,COG0472@1,COG0472@2	M	Glycosyltransferase, group 4 family
PG001_14_55				ko:K02014					ko00000,ko02000	1.B.14			1IKBT@117743,4PM72@976,COG1629@1,COG1629@2	P	N-terminal domain of unknown function (DUF4140)
PG001_14_56	fieF												1EREJ@1016,1HY4C@117743,4NEID@976,COG0053@1,COG0053@2	P	Belongs to the cation diffusion facilitator (CDF) transporter (TC 2.A.4) family
PG001_14_57			3.1.3.1	ko:K01077	ko00730,ko00790,ko01100,ko02020,map00730,map00790,map01100,map02020	M00126	R02135,R04620	RC00017	ko00000,ko00001,ko00002,ko00537,ko01000,ko04147				1EQ14@1016,1HZ7R@117743,4NG3D@976,COG1785@1,COG1785@2	P	Belongs to the alkaline phosphatase family
PG001_14_58	thiL		2.7.4.16	ko:K00946	ko00730,ko01100,map00730,map01100	M00127	R00617	RC00002	ko00000,ko00001,ko00002,ko01000			iYO844.BSU05900	1ER8M@1016,1HWNB@117743,4NDUT@976,COG0611@1,COG0611@2	H	Catalyzes the ATP-dependent phosphorylation of thiamine- monophosphate (TMP) to form thiamine-pyrophosphate (TPP), the active form of vitamin B1
PG001_14_59													1ERH8@1016,1I2YX@117743,4NSEY@976,COG2318@1,COG2318@2	S	DinB superfamily
PG001_14_60													1ERUI@1016,1I263@117743,29AZZ@1,2ZXYX@2,4NP6M@976
PG001_14_61	plsC		2.3.1.51	ko:K00655	ko00561,ko00564,ko01100,ko01110,map00561,map00564,map01100,map01110	M00089	R02241,R09381	RC00004,RC00037,RC00039	ko00000,ko00001,ko00002,ko01000,ko01004				1EQ4D@1016,1HXST@117743,4NG5R@976,COG0204@1,COG0204@2	I	Acyltransferase
PG001_14_62	ribE	GO:0003674,GO:0003824,GO:0004746,GO:0005575,GO:0005622,GO:0005623,GO:0005737,GO:0005829,GO:0006766,GO:0006767,GO:0006771,GO:0006807,GO:0008150,GO:0008152,GO:0009058,GO:0009110,GO:0009231,GO:0009987,GO:0016740,GO:0016765,GO:0017144,GO:0018130,GO:0034641,GO:0042364,GO:0042726,GO:0042727,GO:0044237,GO:0044249,GO:0044271,GO:0044281,GO:0044283,GO:0044424,GO:0044444,GO:0044464,GO:0046483,GO:0071704,GO:…	2.5.1.9	ko:K00793	ko00740,ko01100,ko01110,map00740,map01100,map01110	M00125	R00066	RC00958,RC00960	ko00000,ko00001,ko00002,ko01000			iYO844.BSU23270	1ER9P@1016,1HYXC@117743,4NHI8@976,COG0307@1,COG0307@2	H	Riboflavin synthase
PG001_14_63													1ES6X@1016,1I9Q6@117743,4NV6Q@976,COG5378@1,COG5378@2	S	PIN domain
PG001_14_65	gpsA		1.1.1.94	ko:K00057	ko00564,ko01110,map00564,map01110		R00842,R00844	RC00029	ko00000,ko00001,ko01000				1EQMW@1016,1HXMS@117743,4NF4R@976,COG0240@1,COG0240@2	I	Glycerol-3-phosphate dehydrogenase
PG001_14_66													1IA1Y@117743,2C2UE@1,344KY@2,4P58A@976
PG001_14_67	gepA												1I9FK@117743,4NY0F@976,COG3600@1,COG3600@2	S	Protein of unknown function (DUF4065)
PG001_14_68													1EQGZ@1016,1HWSC@117743,28HFG@1,2Z7RJ@2,4NFNY@976	S	Domain of Unknown Function (DUF1599)
PG001_14_70													COG3291@1,COG3291@2	S	metallopeptidase activity
PG001_15_1													1ES8Q@1016,1IF3P@117743,2AN2Z@1,31D0J@2,4NP8A@976
PG001_15_2													1ES8Q@1016,1IF3P@117743,2AN2Z@1,31D0J@2,4NP8A@976
PG001_15_3													1ESQW@1016,1I0FB@117743,4NK51@976,COG4928@1,COG4928@2	S	KAP family P-loop domain
PG001_15_4													1ESQW@1016,1I0FB@117743,4NK51@976,COG4928@1,COG4928@2	S	KAP family P-loop domain
[truncated: 235,130+ more rows]
[truncated: 1 more columns]

## Sheet: Data S3
Supplementary Data 3. STORMS checklist
[truncated: 77 more rows]
